# Supplementary material for: Young cardiac telocyte-derived exosomes rejuvenate aging hearts in rats
Source: Front Cell Dev Biol. 2026 Jul 9;14:1824533. doi: 10.3389/fcell.2026.1824533 (PMC13391955; doi:10.3389/fcell.2026.1824533)
Supplement: Supplementary file 1 [file Table3.xlsx]

## Sheet: Supplementary Table 3
gene_id	BaseMean	lfcSE	stat	FoldChange	log2FoldChange	pValue	qValue	Regulation	Expression_PBS_P654	Expression_PBS_P653	Expression_PBS_P676	Expression_PBS_P869	Expression_EXO_P667	Expression_EXO_P863	Expression_EXO_P657	Expression_EXO_P870	Dbxref	product	Tf_Family	GO_id	GO_term	pathway	pathway_description
Aacs	56.3953	0.259928	-4.01789	0.484859	-1.04436	5.87205e-05	0.00147393	Down	1.91461	2.88251	1.93265	2.06513	1.08364	1.21056	0.973509	0.763749	GeneID:65984,Genbank:NM_023104.1,RGD:708522	acetoacetyl-CoA synthetase		GO:0047760,GO:0005829,GO:0050872,GO:0006631,GO:0060612,GO:0007584,GO:0010243,GO:0014070,GO:0014074,GO:0030729,GO:0071333,GO:0071394,GO:0032024,GO:0071397,GO:0034201,GO:0042493,GO:0001889,GO:0042594,GO:0005524,GO:0045471	butyrate-CoA ligase activity|cytosol|white fat cell differentiation|fatty acid metabolic process|adipose tissue development|response to nutrient|response to organonitrogen compound|response to organic cyclic compound|response to purine-containing compound|acetoacetate-CoA ligase activity|cellular response to glucose stimulus|cellular response to testosterone stimulus|positive regulation of insuli…	rno00650,rno00280	Butanoate metabolism|Valine, leucine and isoleucine degradation
Aatk	80.8793	0.234892	-5.6106	0.401123	-1.31788	2.01624e-08	2.26054e-06	Down	0.981044	1.13569	1.10698	1.07546	0.593047	0.418274	0.2682	0.359453	GeneID:690853,Genbank:XM_006247926.3,RGD:1590980	apoptosis-associated tyrosine kinase		GO:0006915,GO:0007420,GO:0030517,GO:0032482,GO:0038083,GO:0044295,GO:0046777,GO:0048471,GO:0051402,GO:0055037,GO:0004713,GO:0005524,GO:0005783	apoptotic process|brain development|negative regulation of axon extension|Rab protein signal transduction|peptidyl-tyrosine autophosphorylation|axonal growth cone|protein autophosphorylation|perinuclear region of cytoplasm|neuron apoptotic process|recycling endosome|protein tyrosine kinase activity|ATP binding|endoplasmic reticulum
Abat	9.99045	0.595285	-2.01309	0.435769	-1.19836	0.0441048	0.172496	Down	0.281389	0.873096	0.362941	0.294546	0.165001	0.204603	0.156702	0.215142	GeneID:81632,Genbank:XM_006245760.3,RGD:620948	4-aminobutyrate aminotransferase		GO:0005759,GO:0007568,GO:0007620,GO:0007626,GO:0009449,GO:0009450,GO:0035094,GO:0010039,GO:0035640,GO:0014053,GO:0042135,GO:0021549,GO:0042220,GO:0042493,GO:0042803,GO:1904450,GO:0043005,GO:0045471,GO:0045776,GO:0001666,GO:0003867,GO:0005739,GO:0030170,GO:0031652,GO:0032024,GO:0032144,GO:0045964,GO:0032145,GO:0046872,GO:0033602,GO:0047298,GO:0034386,GO:0048148,GO:0051536,GO:0070474,GO:0090331,GO:…	mitochondrial matrix|aging|copulation|locomotory behavior|gamma-aminobutyric acid biosynthetic process|gamma-aminobutyric acid catabolic process|response to nicotine|response to iron ion|exploration behavior|negative regulation of gamma-aminobutyric acid secretion|neurotransmitter catabolic process|cerebellum development|response to cocaine|response to drug|protein homodimerization activity|posit…	rno00640,rno00650,rno00250,rno00280,rno00410,rno04727	Propanoate metabolism|Butanoate metabolism|Alanine, aspartate and glutamate metabolism|Valine, leucine and isoleucine degradation|beta-Alanine metabolism|GABAergic synapse
Abca17	1.64351	1.49276	-2.18016	0.104787	-3.25446	0.0292456		Down	0.0402654	0.0299846	0.0359551	0.0632222	0	0	0.013454	0	GeneID:287112,Genbank:XM_006245928.3,RGD:1560494	ATP-binding cassette, subfamily A (ABC1), member 17		GO:0006869,GO:0016021,GO:0042626,GO:0043231,GO:0055085,GO:0005524,GO:0005789,GO:0006638	lipid transport|integral component of membrane|ATPase activity, coupled to transmembrane movement of substances|intracellular membrane-bounded organelle|transmembrane transport|ATP binding|endoplasmic reticulum membrane|neutral lipid metabolic process	rno02010	ABC transporters
Abca4	7.80491	0.663342	-1.97608	0.403093	-1.31081	0.0481459	0.182827	Down	0.256153	0.149876	0.0762442	0.0919304	0.0514983	0.0798232	0.0611353	0.0239813	GeneID:310836,Genbank:XM_006233242.3,RGD:1309445	ATP binding cassette subfamily A member 4		GO:0055085,GO:0005524,GO:0090555,GO:0005548,GO:0005575,GO:0005887,GO:0006649,GO:0006869,GO:0007601,GO:0008150,GO:0016887,GO:0042626,GO:0043231,GO:0001750,GO:0045332,GO:0003674,GO:0045494,GO:0004012	transmembrane transport|ATP binding|phosphatidylethanolamine-translocating ATPase activity|phospholipid transporter activity|cellular_component|integral component of plasma membrane|phospholipid transfer to membrane|lipid transport|visual perception|biological_process|ATPase activity|ATPase activity, coupled to transmembrane movement of substances|intracellular membrane-bounded organelle|photorec…	rno02010	ABC transporters
Abca8	45.181	0.271766	-4.14285	0.45822	-1.12589	3.4301e-05	0.000977619	Down	1.21468	1.07117	0.884846	0.9787	0.354258	0.592685	0.480629	0.361358	GeneID:303637,Genbank:XM_008768450.2,RGD:1307069	ATP binding cassette subfamily A member 8		GO:0005743,GO:0006869,GO:0008150,GO:0016021,GO:0042626,GO:0043231,GO:0055085,GO:0003674,GO:0005524,GO:0005575	mitochondrial inner membrane|lipid transport|biological_process|integral component of membrane|ATPase activity, coupled to transmembrane movement of substances|intracellular membrane-bounded organelle|transmembrane transport|molecular_function|ATP binding|cellular_component	rno02010	ABC transporters
Abcb1b	28.4724	0.386956	-3.77239	0.363557	-1.45975	0.000161694	0.00324691	Down	1.26356	0.61091	0.842016	0.604073	0.3583	0.267401	0.359184	0.148311	GeneID:24646,Genbank:XM_017592469.1,RGD:3318	ATP-binding cassette, subfamily B (MDR/TAP), member 1B		GO:0046581,GO:0016021,GO:0005215,GO:0046685,GO:0005515,GO:0048545,GO:0016324,GO:0005524,GO:0055085,GO:0006855,GO:0007420,GO:0007595,GO:0008559,GO:0032496,GO:0010046,GO:0071217,GO:0033189,GO:0010212,GO:0071356,GO:0033595,GO:0014045,GO:0097327,GO:0042493,GO:0014070,GO:0000139,GO:1903416,GO:0042626,GO:0015238,GO:0001666,GO:0042908,GO:0015893,GO:0001890	intercellular canaliculus|integral component of membrane|transporter activity|response to arsenic-containing substance|protein binding|response to steroid hormone|apical plasma membrane|ATP binding|transmembrane transport|drug transmembrane transport|brain development|lactation|xenobiotic transmembrane transporting ATPase activity|response to lipopolysaccharide|response to mycotoxin|cellular resp…	rno02010,rno04976,rno05206,rno05226	ABC transporters|Bile secretion|MicroRNAs in cancer|Gastric cancer
Abcd4	51.4525	0.253614	-4.21993	0.476241	-1.07024	2.44374e-05	0.000764984	Down	2.85383	2.55859	2.85011	2.68854	1.78352	1.14675	1.01629	0.996643	GeneID:299196,Genbank:NM_001013100.3,RGD:1307273	ATP binding cassette subfamily D member 4		GO:0005789,GO:0009235,GO:0016021,GO:0042626,GO:0055085,GO:1990830,GO:0005524,GO:0005777	endoplasmic reticulum membrane|cobalamin metabolic process|integral component of membrane|ATPase activity, coupled to transmembrane movement of substances|transmembrane transport|cellular response to leukemia inhibitory factor|ATP binding|peroxisome	rno02010,rno04146	ABC transporters|Peroxisome
Abcg3l4	17.0912	0.415351	-3.20832	0.397058	-1.33258	0.00133513	0.0161537	Down	1.36293	1.25993	1.17507	1.01834	0.595265	0.563854	0.376884	0.277198	GeneID:360997,Genbank:NM_001037205.1,RGD:1588538	ATP-binding cassette, subfamily G (WHITE), member 3-like 4
Ablim3	490.423	0.129772	7.80048	2.0171	1.01229	6.16703e-15	4.3669e-12	Up	7.29252	7.07859	6.23329	5.95168	11.2576	13.8022	11.1605	14.1457	GeneID:307395,Genbank:XM_017600950.1,RGD:1565118	actin binding LIM protein family, member 3		GO:0006351,GO:0015629,GO:0030027,GO:0030032,GO:0030036,GO:0045944,GO:0046872,GO:0051015,GO:0060271,GO:0001725,GO:1903955,GO:0003779	transcription, DNA-templated|actin cytoskeleton|lamellipodium|lamellipodium assembly|actin cytoskeleton organization|positive regulation of transcription by RNA polymerase II|metal ion binding|actin filament binding|cilium assembly|stress fiber|positive regulation of protein targeting to mitochondrion|actin binding	rno04360	Axon guidance
Abra	1742.31	0.233684	6.47762	2.85545	1.51372	9.31815e-11	2.41485e-08	Up	38.263	76.7627	56.6778	87.3194	161.471	141.545	172.874	224.797	GeneID:286965,Genbank:NM_175844.3,RGD:708493	actin-binding Rho activating protein		GO:1902531,GO:0035025,GO:0003779,GO:0045893,GO:0005886,GO:0006351,GO:0015629,GO:0045944,GO:0030016,GO:0030017,GO:0051091,GO:0000060,GO:0032970	regulation of intracellular signal transduction|positive regulation of Rho protein signal transduction|actin binding|positive regulation of transcription, DNA-templated|plasma membrane|transcription, DNA-templated|actin cytoskeleton|positive regulation of transcription by RNA polymerase II|myofibril|sarcomere|positive regulation of DNA binding transcription factor activity|protein import into nuc…
Acap1	55.9172	0.290499	-3.68635	0.476027	-1.07088	0.000227491	0.00421579	Down	4.1617	1.80336	2.43475	3.04189	1.59043	1.40868	0.970995	1.16383	GeneID:287443,Genbank:NM_001105796.2,RGD:1305360	ArfGAP with coiled-coil, ankyrin repeat and PH domains 1		GO:0005829,GO:0016020,GO:0016192,GO:0031267,GO:0032012,GO:0043231,GO:0043547,GO:0046872,GO:0005096,GO:0005737	cytosol|membrane|vesicle-mediated transport|small GTPase binding|regulation of ARF protein signal transduction|intracellular membrane-bounded organelle|positive regulation of GTPase activity|metal ion binding|GTPase activator activity|cytoplasm	rno04144	Endocytosis
Acot1	39.3196	0.472339	4.13138	3.86753	1.95141	3.60586e-05	0.00101069	Up	1.79443	0.250549	1.35197	0.422624	3.61042	3.97545	4.3282	1.92933	GeneID:50559,Genbank:NM_031315.2,RGD:70894	acyl-CoA thioesterase 1		GO:0006631,GO:0006637,GO:0016290,GO:0047617,GO:0052689,GO:0102991,GO:0005737,GO:0005829,GO:0006629	fatty acid metabolic process|acyl-CoA metabolic process|palmitoyl-CoA hydrolase activity|acyl-CoA hydrolase activity|carboxylic ester hydrolase activity|myristoyl-CoA hydrolase activity|cytoplasm|cytosol|lipid metabolic process	rno00062,rno01040	Fatty acid elongation|Biosynthesis of unsaturated fatty acids
Acot2	4155.37	0.147726	9.95907	2.77256	1.47122	2.30198e-23	7.7427e-20	Up	53.4396	56.1307	76.9543	66.0642	147.134	155.278	187.129	170.459	GeneID:192272,Genbank:XM_006240320.3,RGD:621055	acyl-CoA thioesterase 2		GO:0042493,GO:0005102,GO:0042760,GO:0005739,GO:0047617,GO:0005759,GO:0006631,GO:0006637,GO:0052689,GO:0009725,GO:0070849,GO:0016290,GO:0000038,GO:0102991,GO:0016790,GO:0001666,GO:0031667,GO:0001676	response to drug|signaling receptor binding|very long-chain fatty acid catabolic process|mitochondrion|acyl-CoA hydrolase activity|mitochondrial matrix|fatty acid metabolic process|acyl-CoA metabolic process|carboxylic ester hydrolase activity|response to hormone|response to epidermal growth factor|palmitoyl-CoA hydrolase activity|very long-chain fatty acid metabolic process|myristoyl-CoA hydrola…	rno00062,rno01040,rno04913	Fatty acid elongation|Biosynthesis of unsaturated fatty acids|Ovarian Steroidogenesis
Acrbp	39.8845	0.296237	-4.53798	0.39384	-1.34432	5.67958e-06	0.000241051	Down	2.53683	2.37663	2.41142	2.467	1.29561	1.11567	0.574208	0.683772	GeneID:500316,Genbank:NM_001025049.1,RGD:1564880	acrosin binding protein		GO:0002080,GO:0005576,GO:0005634,GO:0031410,GO:0048240,GO:0001669	acrosomal membrane|extracellular region|nucleus|cytoplasmic vesicle|sperm capacitation|acrosomal vesicle
Acta2	832.034	0.243252	4.82147	2.25454	1.17283	1.42501e-06	7.85739e-05	Up	31.99	34.3861	37.6339	31.5723	126.552	62.8588	43.3919	58.5883	GeneID:81633,Genbank:NM_031004.2,RGD:621676	actin, alpha 2, smooth muscle, aorta		GO:0030485,GO:0005737,GO:0044297,GO:0061041,GO:0005856,GO:0006936,GO:0008217,GO:0009615,GO:0010628,GO:0061870,GO:0014829,GO:0061874,GO:0015629,GO:0070374,GO:0072144,GO:0019901,GO:0001725,GO:0090131,GO:0030027,GO:0005524,GO:2000491,GO:0030175	smooth muscle contractile fiber|cytoplasm|cell body|regulation of wound healing|cytoskeleton|muscle contraction|regulation of blood pressure|response to virus|positive regulation of gene expression|positive regulation of hepatic stellate cell migration|vascular smooth muscle contraction|positive regulation of hepatic stellate cell contraction|actin cytoskeleton|positive regulation of ERK1 and ERK…	rno04371,rno04926,rno04270	Apelin signaling pathway|Relaxin signaling pathway|Vascular smooth muscle contraction
Actg2	74.7543	0.346068	6.1909	4.41518	2.14247	5.98203e-10	1.14975e-07	Up	1.71417	1.54653	2.70812	1.61489	12.8042	8.26945	3.63484	7.32356	GeneID:25365,Genbank:XM_006236728.2,RGD:2027	actin, gamma 2, smooth muscle, enteric		GO:0005737,GO:0008150,GO:0010628,GO:0030027,GO:0030175,GO:0032982,GO:0044297,GO:0071944,GO:0090131,GO:0003674,GO:0005524,GO:0005575	cytoplasm|biological_process|positive regulation of gene expression|lamellipodium|filopodium|myosin filament|cell body|cell periphery|mesenchyme migration|molecular_function|ATP binding|cellular_component	rno04270	Vascular smooth muscle contraction
Acy3	45.6731	0.28745	-3.8802	0.461576	-1.11536	0.000104371	0.00230577	Down	3.55513	2.99002	2.39026	2.04894	1.58925	1.32291	0.964285	0.904527	GeneID:293653,Genbank:XM_008760099.1,RGD:1305394	aminoacylase 3		GO:0016324,GO:0016788,GO:0042802,GO:0046872,GO:0004046,GO:0005737,GO:0016020	apical plasma membrane|hydrolase activity, acting on ester bonds|identical protein binding|metal ion binding|aminoacylase activity|cytoplasm|membrane
Adam1a	13.9608	0.462355	-2.66192	0.426096	-1.23075	0.00776975	0.0546441	Down	0.524841	0.551767	0.71677	0.727122	0.391032	0.168363	0.247576	0.212441	GeneID:56777,Genbank:NM_020078.1,RGD:621467	ADAM metallopeptidase domain 1A		GO:0006508,GO:0007339,GO:0008237,GO:0008584,GO:0016021,GO:0045121,GO:0046872,GO:0003674,GO:0004222,GO:0005575	proteolysis|binding of sperm to zona pellucida|metallopeptidase activity|male gonad development|integral component of membrane|membrane raft|metal ion binding|molecular_function|metalloendopeptidase activity|cellular_component
Adam33	231.113	0.263723	-5.83116	0.344408	-1.53781	5.50418e-09	7.61442e-07	Down	13.4165	7.20674	6.3879	12.0037	4.18845	3.85702	2.6248	2.01678	GeneID:311425,Genbank:XM_017592341.1,RGD:1305278	ADAM metallopeptidase domain 33		GO:0006508,GO:0008150,GO:0016021,GO:0046872,GO:0003674,GO:0004222,GO:0005575	proteolysis|biological_process|integral component of membrane|metal ion binding|molecular_function|metalloendopeptidase activity|cellular_component
Adam4l1	20.8208	0.426892	-3.04334	0.406357	-1.29918	0.00233967	0.024029	Down	0.610894	1.28447	1.50814	1.01561	0.417217	0.470322	0.288169	0.529871	GeneID:500688,Genbank:NM_001109277.1,RGD:1597022	a disintegrin and metallopeptidase domain 4-like 1
Adam8	39.199	0.440264	-3.55696	0.337743	-1.566	0.000375167	0.00608132	Down	1.68909	0.513058	0.965824	0.516461	0.500437	0.177761	0.28219	0.203909	GeneID:499285,Genbank:XM_006230501.3,RGD:1566394	ADAM metallopeptidase domain 8		GO:0005575,GO:0005737,GO:0005886,GO:0005887,GO:0006508,GO:0006954,GO:0008150,GO:0048247,GO:0008237,GO:0050729,GO:0008270,GO:0050839,GO:0009986,GO:0051044,GO:0051092,GO:0051897,GO:0070245,GO:0070820,GO:0071065,GO:0071133,GO:0000902,GO:0001525,GO:0002102,GO:0002523,GO:0002675,GO:0002693,GO:0003674,GO:0004222,GO:0005509,GO:0022407,GO:0032010,GO:0032127,GO:0033089,GO:0042581,GO:0043406,GO:0043524,GO:…	cellular_component|cytoplasm|plasma membrane|integral component of plasma membrane|proteolysis|inflammatory response|biological_process|lymphocyte chemotaxis|metallopeptidase activity|positive regulation of inflammatory response|zinc ion binding|cell adhesion molecule binding|cell surface|positive regulation of membrane protein ectodomain proteolysis|positive regulation of NF-kappaB transcription…
Adamts15	259.751	0.267116	-4.1285	0.465615	-1.10279	3.65141e-05	0.0010171	Down	4.27825	5.77376	6.02377	5.48858	3.6834	2.02255	2.67849	1.16264	GeneID:300474,Genbank:NM_001106810.1,RGD:1309770	ADAM metallopeptidase with thrombospondin type 1 motif, 15		GO:0005615,GO:0006508,GO:0007229,GO:0008201,GO:0008270,GO:0009986,GO:0050840,GO:0004175,GO:0004222,GO:0005578	extracellular space|proteolysis|integrin-mediated signaling pathway|heparin binding|zinc ion binding|cell surface|extracellular matrix binding|endopeptidase activity|metalloendopeptidase activity|proteinaceous extracellular matrix
Adamtsl2	262.082	0.301343	-7.4959	0.208941	-2.25884	6.58456e-14	3.40726e-11	Down	13.0091	14.4777	9.25893	6.89664	2.10271	1.36129	3.60895	1.43927	GeneID:311827,Genbank:XM_231125.8,RGD:1305459	ADAMTS-like 2		GO:0008233,GO:0030198,GO:0030512,GO:0050436,GO:0060481,GO:0005576,GO:0005578,GO:0006508	peptidase activity|extracellular matrix organization|negative regulation of transforming growth factor beta receptor signaling pathway|microfibril binding|lobar bronchus epithelium development|extracellular region|proteinaceous extracellular matrix|proteolysis
Adcyap1r1	118.543	0.250016	-4.53849	0.45543	-1.1347	5.66581e-06	0.000241051	Down	3.38955	2.02029	1.9859	1.80487	0.975716	0.75984	0.805775	1.36967	GeneID:24167,Genbank:XM_017592431.1,RGD:2038	adenylate cyclase activating polypeptide 1 receptor type 1		GO:0043235,GO:0019933,GO:0005737,GO:0043950,GO:0030154,GO:0005768,GO:0045471,GO:0030306,GO:0005791,GO:0046545,GO:0005901,GO:0005923,GO:0007166,GO:0007186,GO:0032355,GO:0007202,GO:0051057,GO:0033555,GO:0007283,GO:0060548,GO:0042493,GO:0008179,GO:0060732,GO:0042923,GO:0009986,GO:0000139,GO:0043005,GO:0010524,GO:0001634,GO:0043231,GO:0016021,GO:0004999	receptor complex|cAMP-mediated signaling|cytoplasm|positive regulation of cAMP-mediated signaling|cell differentiation|endosome|response to ethanol|ADP-ribosylation factor binding|rough endoplasmic reticulum|development of primary female sexual characteristics|caveola|bicellular tight junction|cell surface receptor signaling pathway|G-protein coupled receptor signaling pathway|response to estradi…	rno04024,rno04080,rno04911,rno04924,rno04713	cAMP signaling pathway|Neuroactive ligand-receptor interaction|Insulin secretion|Renin secretion|Circadian entrainment
Adgre1	59.0175	0.283026	-3.82553	0.472136	-1.08273	0.000130491	0.00277351	Down	2.60902	1.33572	2.62095	2.56032	1.09004	1.18567	0.681063	1.12206	GeneID:316137,Genbank:XM_006244280.3,RGD:1359214	adhesion G protein-coupled receptor E1		GO:0005886,GO:0007166,GO:0007186,GO:0009897,GO:0016021,GO:0071944,GO:0002250,GO:0004930,GO:0005509	plasma membrane|cell surface receptor signaling pathway|G-protein coupled receptor signaling pathway|external side of plasma membrane|integral component of membrane|cell periphery|adaptive immune response|G-protein coupled receptor activity|calcium ion binding
Adgrl4	368.816	0.174417	5.80607	2.01765	1.01268	6.39578e-09	8.60488e-07	Up	5.81337	6.61081	5.41594	3.6577	9.03776	11.445	9.46676	10.8104	GeneID:64124,Genbank:NM_022294.1,RGD:621136	adhesion G protein-coupled receptor L4		GO:0007166,GO:0007186,GO:0016021,GO:0031410,GO:0046983,GO:0004930,GO:0005509,GO:0005886	cell surface receptor signaling pathway|G-protein coupled receptor signaling pathway|integral component of membrane|cytoplasmic vesicle|protein dimerization activity|G-protein coupled receptor activity|calcium ion binding|plasma membrane
Adra1d	44.7248	0.455423	2.28504	2.05717	1.04066	0.0223103	0.109669	Up	0.210318	1.40956	1.36828	0.651019	2.47357	1.31079	1.35529	2.00839	GeneID:29413,Genbank:NM_024483.1,RGD:62064	adrenoceptor alpha 1D		GO:0005829,GO:0005886,GO:0005887,GO:0007188,GO:0007194,GO:0007195,GO:0007200,GO:0048148,GO:0007204,GO:0048149,GO:0007267,GO:0051481,GO:0007568,GO:0051482,GO:0051967,GO:0060073,GO:0060158,GO:0071875,GO:0071880,GO:1901386,GO:0001591,GO:0001963,GO:0001986,GO:0001994,GO:0004935,GO:0004937,GO:0007610,GO:0009636,GO:0014059,GO:0016021,GO:0030672,GO:0035240,GO:0042493,GO:0043266,GO:0045907,GO:0045987	cytosol|plasma membrane|integral component of plasma membrane|adenylate cyclase-modulating G-protein coupled receptor signaling pathway|negative regulation of adenylate cyclase activity|adenylate cyclase-inhibiting dopamine receptor signaling pathway|phospholipase C-activating G-protein coupled receptor signaling pathway|behavioral response to cocaine|positive regulation of cytosolic calcium ion …	rno04020,rno04022,rno04080,rno04261,rno04270,rno04970	Calcium signaling pathway|cGMP - PKG signaling pathway|Neuroactive ligand-receptor interaction|Adrenergic signaling in cardiomyocytes|Vascular smooth muscle contraction|Salivary secretion
Adra2c	26.4636	0.497262	-2.43154	0.432535	-1.20911	0.015035	0.0848848	Down	0.779434	2.84408	3.10879	1.22382	0.987218	0.566742	1.198	0.510799	GeneID:24175,Genbank:NM_138506.1,RGD:2058	adrenoceptor alpha 2C		GO:0070473,GO:0035625,GO:0004938,GO:0071875,GO:0042803,GO:0005737,GO:0071880,GO:0043410,GO:0005887,GO:0007186,GO:0007188,GO:0007267,GO:0043679,GO:0007565,GO:0045666,GO:0007610,GO:0045907,GO:0030168,GO:0046982,GO:0030424,GO:0004930,GO:0051379,GO:0031694,GO:0004935,GO:0051930,GO:0032148	negative regulation of uterine smooth muscle contraction|epidermal growth factor-activated receptor transactivation by G-protein coupled receptor signaling pathway|alpha2-adrenergic receptor activity|adrenergic receptor signaling pathway|protein homodimerization activity|cytoplasm|adenylate cyclase-activating adrenergic receptor signaling pathway|positive regulation of MAPK cascade|integral compo…	rno04022,rno04080	cGMP - PKG signaling pathway|Neuroactive ligand-receptor interaction
Aff2	9.75668	0.80532	-2.33163	0.272115	-1.87771	0.01972	0.101187	Down	0.458549	0.121953	0.0974911	0.041142	0.103713	0.0357236	0.0218881	0.0214649	GeneID:293922,Genbank:XM_006229539.2,RGD:1565592	AF4/FMR2 family, member 2	AF-4	GO:0016607,GO:0003690,GO:0032783,GO:0003700,GO:0005575,GO:0005634,GO:0007611,GO:0035063,GO:0008023,GO:0043484,GO:0008150,GO:0002151,GO:0010468,GO:0010629,GO:0003674	nuclear speck|double-stranded DNA binding|ELL-EAF complex|DNA binding transcription factor activity|cellular_component|nucleus|learning or memory|nuclear speck organization|transcription elongation factor complex|regulation of RNA splicing|biological_process|G-quadruplex RNA binding|regulation of gene expression|negative regulation of gene expression|molecular_function
Ahr	80.6569	0.307028	3.6816	2.18912	1.13035	0.000231778	0.00426022	Up	1.47707	0.717347	0.817175	0.423505	1.96572	2.04878	1.27139	1.75185	GeneID:25690,Genbank:XM_017594050.1,RGD:2074	aryl hydrocarbon receptor	bHLH	GO:0001974,GO:0002260,GO:0002376,GO:0003085,GO:0003214,GO:0003243,GO:0003677,GO:0005634,GO:0005737,GO:0003700,GO:0005829,GO:0006351,GO:0009410,GO:0006355,GO:0009636,GO:0010468,GO:0014070,GO:0017025,GO:0019933,GO:0000122,GO:0043010,GO:0030522,GO:0000902,GO:0043029,GO:0030850,GO:0001094,GO:0043565,GO:0030888,GO:0001223,GO:0044212,GO:0001541,GO:0045793,GO:0001568,GO:0045892,GO:0001569,GO:0001782,GO:…	blood vessel remodeling|lymphocyte homeostasis|immune system process|negative regulation of systemic arterial blood pressure|cardiac left ventricle morphogenesis|circumferential growth involved in left ventricle morphogenesis|DNA binding|nucleus|cytoplasm|DNA binding transcription factor activity|cytosol|transcription, DNA-templated|response to xenobiotic stimulus|regulation of transcription, DNA…	rno04659,rno04934	Th17 cell differentiation|Cushing's syndrome
Aim2	12.833	0.589665	-2.89305	0.306523	-1.70593	0.00381516	0.0335063	Down	0.223627	0.135603	0.0570539	0.114367	0.0674387	0.0418124	0.0128094	0.0314043	GeneID:304987,Genbank:XM_006250336.3,RGD:1307283	absent in melanoma 2		GO:0035458,GO:0003690,GO:0035690,GO:0005575,GO:0042802,GO:0005654,GO:0005737,GO:0005739,GO:0050702,GO:0005829,GO:0050718,GO:0008150,GO:0051092,GO:0032088,GO:0070269,GO:0032461,GO:0002218,GO:0097169,GO:0032731,GO:0002230,GO:2001056,GO:0033209,GO:0003674	cellular response to interferon-beta|double-stranded DNA binding|cellular response to drug|cellular_component|identical protein binding|nucleoplasm|cytoplasm|mitochondrion|interleukin-1 beta secretion|cytosol|positive regulation of interleukin-1 beta secretion|biological_process|positive regulation of NF-kappaB transcription factor activity|negative regulation of NF-kappaB transcription factor ac…	rno04621,rno04623	NOD-like receptor signaling pathway|Cytosolic DNA-sensing pathway
Akr1b8	15.9339	0.427795	-3.63585	0.340235	-1.5554	0.00027707	0.00481615	Down	2.40753	1.99203	2.54792	1.93208	0.847039	0.680775	0.536291	0.788884	GeneID:286921,Genbank:NM_173136.1,RGD:708475	aldo-keto reductase family 1, member B8		GO:0008106,GO:0016491,GO:0055114,GO:0004032,GO:0005739,GO:0005829	alcohol dehydrogenase (NADP+) activity|oxidoreductase activity|oxidation-reduction process|alditol:NADP+ 1-oxidoreductase activity|mitochondrion|cytosol	rno00040,rno00051,rno00052,rno00561,rno00790	Pentose and glucuronate interconversions|Fructose and mannose metabolism|Galactose metabolism|Glycerolipid metabolism|Folate biosynthesis
Aldh1l1	8.59945	0.606818	-3.10808	0.270548	-1.88604	0.00188304	0.0204475	Down	0.377719	0.421916	0.562142	0.415149	0.166116	0.102993	0.126209	0.0618842	GeneID:64392,Genbank:NM_022547.1,RGD:621294	aldehyde dehydrogenase 1 family, member L1		GO:0033721,GO:0005737,GO:0044877,GO:0005739,GO:0046654,GO:0005829,GO:0006730,GO:0009058,GO:0055114,GO:0009258,GO:0016155,GO:0016620,GO:0004029,GO:0016742,GO:0032991,GO:0004030	aldehyde dehydrogenase (NADP+) activity|cytoplasm|protein-containing complex binding|mitochondrion|tetrahydrofolate biosynthetic process|cytosol|one-carbon metabolic process|biosynthetic process|oxidation-reduction process|10-formyltetrahydrofolate catabolic process|formyltetrahydrofolate dehydrogenase activity|oxidoreductase activity, acting on the aldehyde or oxo group of donors, NAD or NADP as…	rno00670	One carbon pool by folate
Amt	192.681	0.232031	-4.79829	0.462219	-1.11335	1.60024e-06	8.54349e-05	Down	15.6382	11.2713	9.79052	11.6461	7.28473	6.6224	3.72189	3.52111	GeneID:306586,Genbank:NM_001014004.1,RGD:1359408	aminomethyltransferase		GO:0005575,GO:0005654,GO:0005739,GO:0008150,GO:0019464,GO:0003674,GO:0004047	cellular_component|nucleoplasm|mitochondrion|biological_process|glycine decarboxylation via glycine cleavage system|molecular_function|aminomethyltransferase activity	rno00630,rno00260,rno00670	Glyoxylate and dicarboxylate metabolism|Glycine, serine and threonine metabolism|One carbon pool by folate
Angptl4	333.546	0.56613	2.20366	2.37439	1.24756	0.0275481	0.127045	Up	18.7544	2.19668	11.9926	7.32031	23.0857	22.5999	24.9056	18.153	GeneID:362850,Genbank:NM_199115.2,RGD:735058	angiopoietin-like 4		GO:0070328,GO:0004857,GO:2000352,GO:0005576,GO:0005578,GO:0005615,GO:0019216,GO:0030154,GO:0042802,GO:0043066,GO:0043086,GO:0051005,GO:0001525,GO:0051259,GO:0001666,GO:0051260	triglyceride homeostasis|enzyme inhibitor activity|negative regulation of endothelial cell apoptotic process|extracellular region|proteinaceous extracellular matrix|extracellular space|regulation of lipid metabolic process|cell differentiation|identical protein binding|negative regulation of apoptotic process|negative regulation of catalytic activity|negative regulation of lipoprotein lipase acti…	rno03320,rno04979	PPAR signaling pathway|Cholesterol metabolism
Ankdd1a	6.81146	0.70104	-2.25921	0.333603	-1.5838	0.0238702	0.115066	Down	0.365978	0.281051	0.12255	0.215488	0.0241428	0.0748433	0.0917139	0.112426	GeneID:100362785,Genbank:XM_017596076.1,RGD:1586052	ankyrin repeat and death domain containing 1A		GO:0007165	signal transduction
Ankrd16	26.2974	0.35899	-2.87752	0.488692	-1.033	0.00400813	0.0348355	Down	3.03503	2.06358	1.94423	2.73493	1.11424	1.43924	0.595235	1.36203	GeneID:307102,Genbank:NM_001033698.1,RGD:1311405	ankyrin repeat domain 16
Ankrd7	2.01148	1.60198	-2.22624	0.0844123	-3.5664	0.0259979		Down	0	0.0867772	0.104056	0.109781	0.0204994	0	0	0	GeneID:502733,Genbank:XM_006236120.3,RGD:1564660	ankyrin repeat domain 7		GO:0005634	nucleus
Anks6	43.2088	0.282416	-4.05859	0.45181	-1.14621	4.93696e-05	0.00129225	Down	1.03498	0.92152	0.709887	1.07396	0.490794	0.278119	0.405966	0.412862	GeneID:362515,Genbank:NM_001015028.2,RGD:3334	ankyrin repeat and sterile alpha motif domain containing 6		GO:0007368,GO:0007507,GO:0008150,GO:0042803,GO:0005515,GO:0005737,GO:0005929	determination of left/right symmetry|heart development|biological_process|protein homodimerization activity|protein binding|cytoplasm|cilium
Aoah	7.42356	0.674181	-2.40963	0.324317	-1.62452	0.0159689	0.0880417	Down	0.93313	0.579065	0.601785	0.341866	0.164151	0.0565414	0.20786	0.305762	GeneID:498757,Genbank:NM_001191940.1,RGD:1560514	acyloxyacyl hydrolase		GO:0008653,GO:0050528,GO:0050728	lipopolysaccharide metabolic process|acyloxyacyl hydrolase activity|negative regulation of inflammatory response
Aox1	132.008	0.308496	-6.15237	0.268318	-1.89798	7.63315e-10	1.42634e-07	Down	7.4633	3.5662	3.35069	3.84754	1.26914	1.62801	1.14296	0.550242	GeneID:54349,Genbank:NM_019363.3,RGD:620528	aldehyde oxidase 1		GO:0005829,GO:0006805,GO:0009055,GO:0009115,GO:0016614,GO:0050250,GO:0016903,GO:0017144,GO:0050660,GO:0051287,GO:0051537,GO:0004031,GO:0004854,GO:0005506,GO:0022900,GO:0042802,GO:0042803,GO:0055114,GO:0043546,GO:0102797,GO:0102798	cytosol|xenobiotic metabolic process|electron transfer activity|xanthine catabolic process|oxidoreductase activity, acting on CH-OH group of donors|retinal oxidase activity|oxidoreductase activity, acting on the aldehyde or oxo group of donors|drug metabolic process|flavin adenine dinucleotide binding|NAD binding|2 iron, 2 sulfur cluster binding|aldehyde oxidase activity|xanthine dehydrogenase ac…	rno00280,rno00350,rno00380,rno00750,rno00760,rno00830,rno00982,rno04630	Valine, leucine and isoleucine degradation|Tyrosine metabolism|Tryptophan metabolism|Vitamin B6 metabolism|Nicotinate and nicotinamide metabolism|Retinol metabolism|Drug metabolism - cytochrome P450|Jak-STAT signaling pathway
Ap1g2	73.1101	0.232984	-5.87083	0.387479	-1.36781	4.33614e-09	6.27295e-07	Down	3.84032	2.29588	2.89793	2.92998	1.28453	1.23887	1.00305	0.850728	GeneID:100362547,Genbank:XM_002728280.5,RGD:2324507	adaptor-related protein complex 1, gamma 2 subunit		GO:0016192,GO:0030121,GO:0030133,GO:0005798,GO:0006886,GO:0016020	vesicle-mediated transport|AP-1 adaptor complex|transport vesicle|Golgi-associated vesicle|intracellular protein transport|membrane	rno04142	Lysosome
Aplnr	115.086	0.346104	5.03677	3.34787	1.74325	4.73444e-07	3.24986e-05	Up	2.08852	1.60048	0.824048	0.915144	3.40914	6.93968	2.21525	4.46421	GeneID:83518,Genbank:NM_031349.2,RGD:621645	apelin receptor		GO:0060976,GO:0042277,GO:0004930,GO:0043951,GO:0005886,GO:1903589,GO:0007186,GO:1904325,GO:0045766,GO:0007369,GO:0007507,GO:0050878,GO:0007512,GO:0001525,GO:0051281,GO:0016020,GO:0001570,GO:0016021	coronary vasculature development|peptide binding|G-protein coupled receptor activity|negative regulation of cAMP-mediated signaling|plasma membrane|positive regulation of blood vessel endothelial cell proliferation involved in sprouting angiogenesis|G-protein coupled receptor signaling pathway|positive regulation of inhibitory G-protein coupled receptor phosphorylation|positive regulation of angi…	rno04371,rno04080	Apelin signaling pathway|Neuroactive ligand-receptor interaction
Apobec3b	7.61067	0.613869	-2.10335	0.408617	-1.29118	0.0354355	0.149874	Down	0.458301	0.204771	0.436523	0.287838	0.161243	0.0999718	0.122507	0.150173	GeneID:315137,Genbank:XM_008765715.2,RGD:1307800	apolipoprotein B mRNA editing enzyme catalytic subunit 3B		GO:0045071,GO:0004126,GO:0045087,GO:0045869,GO:0005634,GO:0005737,GO:0048525,GO:0008270,GO:0050688,GO:0009972,GO:0051607,GO:0010529,GO:0070383,GO:0000932,GO:0080111,GO:0016554,GO:0002244,GO:1903900,GO:0016814,GO:0003723	negative regulation of viral genome replication|cytidine deaminase activity|innate immune response|negative regulation of single stranded viral RNA replication via double stranded DNA intermediate|nucleus|cytoplasm|negative regulation of viral process|zinc ion binding|regulation of defense response to virus|cytidine deamination|defense response to virus|negative regulation of transposition|DNA cy…
Apoc1	1.59595	1.77823	2.3621	18.3837	4.20036	0.0181717		Up	0	0	0	0	0.638656	1.09992	0.808712	0	GeneID:108348160,Genbank:XM_017590006.1	apolipoprotein C1				rno04979	Cholesterol metabolism
Apod	2.57645	1.38887	-2.83086	0.0655302	-3.9317	0.00464227		Down	0.313244	0.933059	0.279712	0.590203	0	0	0.104665	0	GeneID:25239,Genbank:NM_012777.1,RGD:2137	apolipoprotein D		GO:0005737,GO:0005783,GO:0006006,GO:0006629,GO:0030425,GO:0042246,GO:0006869,GO:0042308,GO:0007420,GO:0042493,GO:0043025,GO:0071638,GO:0048471,GO:1900016,GO:2000098,GO:0000302,GO:2000405,GO:0003674,GO:0005576,GO:0005615,GO:0005622,GO:0007568,GO:0010642,GO:0014012,GO:0015485,GO:0048662,GO:0022626,GO:0048678,GO:0051895,GO:0060588	cytoplasm|endoplasmic reticulum|glucose metabolic process|lipid metabolic process|dendrite|tissue regeneration|lipid transport|negative regulation of protein import into nucleus|brain development|response to drug|neuronal cell body|negative regulation of monocyte chemotactic protein-1 production|perinuclear region of cytoplasm|negative regulation of cytokine production involved in inflammatory re…
Arhgap45	105.502	0.291152	-3.65704	0.478054	-1.06476	0.000255147	0.00454067	Down	3.2945	1.51207	2.67969	2.30472	1.72143	1.20961	0.653941	0.84972	GeneID:314618,Genbank:XM_017594813.1,RGD:1308662	Rho GTPase activating protein 45		GO:0043547,GO:0046872,GO:0005096,GO:0005622,GO:0035556	positive regulation of GTPase activity|metal ion binding|GTPase activator activity|intracellular|intracellular signal transduction
Asgr1	1.67403	1.52935	2.25993	10.9756	3.45623	0.0238253		Up	0	0	0.0556798	0	0.329073	0.204027	0.0625043	0.183888	GeneID:24210,Genbank:XM_008767769.2,RGD:2160	asialoglycoprotein receptor 1		GO:0030246,GO:0031668,GO:0042803,GO:0046872,GO:0004873,GO:0006898,GO:0016021	carbohydrate binding|cellular response to extracellular stimulus|protein homodimerization activity|metal ion binding|asialoglycoprotein receptor activity|receptor-mediated endocytosis|integral component of membrane	rno04918	Thyroid hormone synthesis
Asns	33.7319	0.533267	-3.88204	0.238132	-2.07016	0.000103583	0.00229236	Down	1.53294	0.893377	0.922478	4.20687	0.492432	0.254426	0.300642	0.655176	GeneID:25612,Genbank:XM_006236089.3,RGD:2162	asparagine synthetase (glutamine-hydrolyzing)		GO:0043066,GO:0009636,GO:0004066,GO:0043200,GO:0031427,GO:0045931,GO:0031667,GO:0005524,GO:0048037,GO:0005829,GO:0006520,GO:0032354,GO:0006529,GO:0070981,GO:0032870,GO:0042149,GO:0006541,GO:0001889,GO:0042803,GO:0009416,GO:0009612	negative regulation of apoptotic process|response to toxic substance|asparagine synthase (glutamine-hydrolyzing) activity|response to amino acid|response to methotrexate|positive regulation of mitotic cell cycle|response to nutrient levels|ATP binding|cofactor binding|cytosol|cellular amino acid metabolic process|response to follicle-stimulating hormone|asparagine biosynthetic process|L-asparagin…	rno00250	Alanine, aspartate and glutamate metabolism
Aspa	36.2034	0.447587	-3.14313	0.37714	-1.40683	0.00167149	0.0189295	Down	0.904084	1.26234	2.62374	1.38405	0.805146	0.277331	0.821292	0.305501	GeneID:79251,Genbank:XM_006246817.3,RGD:621693	aspartoacylase		GO:0016788,GO:0016811,GO:0019807,GO:0022010,GO:0042802,GO:0046872,GO:0048714,GO:0005634,GO:0005737,GO:0005829	hydrolase activity, acting on ester bonds|hydrolase activity, acting on carbon-nitrogen (but not peptide) bonds, in linear amides|aspartoacylase activity|central nervous system myelination|identical protein binding|metal ion binding|positive regulation of oligodendrocyte differentiation|nucleus|cytoplasm|cytosol	rno00250,rno00340	Alanine, aspartate and glutamate metabolism|Histidine metabolism
Aspdh	31.4304	0.34993	-4.97092	0.299478	-1.73948	6.66362e-07	4.33103e-05	Down	5.12621	4.89316	3.82842	5.00492	1.47563	2.03311	1.21456	0.641348	GeneID:292875,Genbank:NM_001009643.2,RGD:1310111	aspartate dehydrogenase domain containing		GO:0019363,GO:0033735,GO:0050661,GO:0055114,GO:0006742,GO:0009435,GO:0016491	pyridine nucleotide biosynthetic process|aspartate dehydrogenase activity|NADP binding|oxidation-reduction process|NADP catabolic process|NAD biosynthetic process|oxidoreductase activity	rno00760	Nicotinate and nicotinamide metabolism
Atn1	19.1958	0.678418	2.92037	3.94829	1.98123	0.00349621	0.031847	Up	0.179198	0.155685	0.124456	0.187577	0.168125	0.998954	0.0997933	1.13522	GeneID:29515,Genbank:NM_017228.3,RGD:61832	atrophin 1		GO:0030054,GO:0008432,GO:0001106,GO:0031252,GO:0008584,GO:0003677,GO:0032094,GO:0009404,GO:0003714,GO:0035264,GO:0005515,GO:0005634,GO:0009405,GO:0045664,GO:0009791,GO:0005654,GO:0045944,GO:0016363,GO:0005737,GO:0048471,GO:0016477,GO:0006366,GO:0000122,GO:0051402,GO:0019904,GO:0007283,GO:0001085,GO:0090729,GO:0030011,GO:0008340,GO:0001105	cell junction|JUN kinase binding|RNA polymerase II transcription corepressor activity|cell leading edge|male gonad development|DNA binding|response to food|toxin metabolic process|transcription corepressor activity|multicellular organism growth|protein binding|nucleus|pathogenesis|regulation of neuron differentiation|post-embryonic development|nucleoplasm|positive regulation of transcription by R…
Atp1a3	27.3216	0.557023	-4.51519	0.17494	-2.51507	6.32588e-06	0.000261872	Down	1.76109	1.96716	0.393142	0.668245	0.283984	0.133388	0.269701	0.096177	GeneID:24213,Genbank:XM_017588775.1,RGD:2169	ATPase Na+/K+ transporting subunit alpha 3		GO:0005634,GO:0005737,GO:0005783,GO:0005794,GO:0005886,GO:0010107,GO:0010248,GO:0015991,GO:0005890,GO:0016020,GO:0021987,GO:0030007,GO:0044327,GO:0030424,GO:0045202,GO:0046872,GO:0031748,GO:0051087,GO:0060048,GO:0071300,GO:0086036,GO:0001540,GO:0086037,GO:0097067,GO:1904646,GO:0005391,GO:0005515,GO:0005524,GO:0006813,GO:0006814,GO:0006883,GO:0007613,GO:0035235,GO:0008344,GO:0036376,GO:0008542,GO:…	nucleus|cytoplasm|endoplasmic reticulum|Golgi apparatus|plasma membrane|potassium ion import|establishment or maintenance of transmembrane electrochemical gradient|ATP hydrolysis coupled proton transport|sodium:potassium-exchanging ATPase complex|membrane|cerebral cortex development|cellular potassium ion homeostasis|dendritic spine head|axon|synapse|metal ion binding|D1 dopamine receptor binding…	rno04024,rno04022,rno04911,rno04918,rno04919,rno04925,rno04260,rno04261,rno04970,rno04971,rno04972,rno04976,rno04973,rno04974,rno04978,rno04960,rno04961,rno04964	cAMP signaling pathway|cGMP - PKG signaling pathway|Insulin secretion|Thyroid hormone synthesis|Thyroid hormone signaling pathway|Aldosterone synthesis and secretion|Cardiac muscle contraction|Adrenergic signaling in cardiomyocytes|Salivary secretion|Gastric acid secretion|Pancreatic secretion|Bile secretion|Carbohydrate digestion and absorption|Protein digestion and absorption|Mineral absorption…
Atp1b4	4.30505	1.28534	2.09794	6.48257	2.69657	0.0359101		Up	0.0558195	0	0	0.0131466	0.206208	0.0456609	0	0.164615	GeneID:84396,Genbank:XM_006257493.3,RGD:620994	ATPase Na+/K+ transporting family member beta 4		GO:0006355,GO:0005515,GO:0006813,GO:0005634,GO:0006814,GO:0005637,GO:0006883,GO:0005890,GO:0010107,GO:0015672,GO:0006351,GO:0000785,GO:0030007,GO:0001671,GO:0036376,GO:0005391	regulation of transcription, DNA-templated|protein binding|potassium ion transport|nucleus|sodium ion transport|nuclear inner membrane|cellular sodium ion homeostasis|sodium:potassium-exchanging ATPase complex|potassium ion import|monovalent inorganic cation transport|transcription, DNA-templated|chromatin|cellular potassium ion homeostasis|ATPase activator activity|sodium ion export across plasm…	rno04024,rno04022,rno04911,rno04918,rno04919,rno04925,rno04260,rno04261,rno04970,rno04971,rno04972,rno04976,rno04973,rno04974,rno04978,rno04960,rno04961,rno04964	cAMP signaling pathway|cGMP - PKG signaling pathway|Insulin secretion|Thyroid hormone synthesis|Thyroid hormone signaling pathway|Aldosterone synthesis and secretion|Cardiac muscle contraction|Adrenergic signaling in cardiomyocytes|Salivary secretion|Gastric acid secretion|Pancreatic secretion|Bile secretion|Carbohydrate digestion and absorption|Protein digestion and absorption|Mineral absorption…
Atp4a	51.7778	0.376333	-4.16475	0.337432	-1.56733	3.11695e-05	0.000919636	Down	3.47901	1.27413	1.78247	2.76708	0.782567	0.466535	1.17198	0.504581	GeneID:24216,Genbank:NM_012509.1,RGD:2177	ATPase H+/K+ transporting alpha subunit		GO:0015991,GO:0005391,GO:0005524,GO:0016021,GO:0005886,GO:0006813,GO:0006814,GO:0006883,GO:0008900,GO:0016324,GO:0030007,GO:0036376,GO:0042493,GO:0010107,GO:0000287,GO:0045851,GO:0010155,GO:0001696,GO:0046982,GO:0010248	ATP hydrolysis coupled proton transport|sodium:potassium-exchanging ATPase activity|ATP binding|integral component of membrane|plasma membrane|potassium ion transport|sodium ion transport|cellular sodium ion homeostasis|potassium:proton exchanging ATPase activity|apical plasma membrane|cellular potassium ion homeostasis|sodium ion export across plasma membrane|response to drug|potassium ion impor…	rno00190,rno04971,rno04966	Oxidative phosphorylation|Gastric acid secretion|Collecting duct acid secretion
Atp8b5p	16.2348	0.430648	-2.72705	0.443068	-1.1744	0.00639025	0.0480101	Down	0.58699	0.389306	0.360356	0.397463	0.232335	0.240081	0.128712	0.126224	GeneID:691125,Genbank:XM_017593722.1,RGD:1587460	ATPase, class I, type 8B, member 5, pseudogene		GO:0005794,GO:0005886,GO:0007030,GO:0016021,GO:0045332,GO:0000287,GO:0004012,GO:0005524	Golgi apparatus|plasma membrane|Golgi organization|integral component of membrane|phospholipid translocation|magnesium ion binding|phospholipid-translocating ATPase activity|ATP binding
Aurkc	59.1771	0.311566	-4.22155	0.401844	-1.31529	2.42628e-05	0.000764476	Down	3.79393	4.61179	5.38062	5.83435	3.12111	1.70387	1.00669	1.70022	GeneID:292554,Genbank:NM_001308536.1,RGD:1309573	aurora kinase C		GO:0035404,GO:0004672,GO:0046777,GO:0004712,GO:0048599,GO:0005524,GO:0005694,GO:0005876,GO:0006468,GO:0007052,GO:0051233,GO:0007283,GO:0030496,GO:0051255,GO:0031616,GO:0051321,GO:0032133,GO:0000775,GO:1990385,GO:0032465,GO:0000780,GO:0035174,GO:0000793	histone-serine phosphorylation|protein kinase activity|protein autophosphorylation|protein serine/threonine/tyrosine kinase activity|oocyte development|ATP binding|chromosome|spindle microtubule|protein phosphorylation|mitotic spindle organization|spindle midzone|spermatogenesis|midbody|spindle midzone assembly|spindle pole centrosome|meiotic cell cycle|chromosome passenger complex|chromosome, ce…
Avil	11.417	0.511799	-2.29228	0.443441	-1.17319	0.0218895	0.108313	Down	0.528795	0.360964	0.419723	0.636547	0.24806	0.128166	0.14724	0.288786	GeneID:79253,Genbank:NM_024401.2,RGD:620301	advillin		GO:0060271,GO:0005856,GO:0007010,GO:0007399,GO:0010976,GO:0030424,GO:0042995,GO:0043005,GO:0051015,GO:0051693,GO:0003779,GO:0005737	cilium assembly|cytoskeleton|cytoskeleton organization|nervous system development|positive regulation of neuron projection development|axon|cell projection|neuron projection|actin filament binding|actin filament capping|actin binding|cytoplasm
B3galt1	13.7838	0.477461	-2.3801	0.454892	-1.13641	0.017308	0.0926259	Down	0.186801	0.208659	0.15164	0.127987	0.0448104	0.0555655	0.0680907	0.116855	GeneID:366064,Genbank:XM_017591944.1,RGD:1311898	Beta-1,3-galactosyltransferase 1		GO:0016758,GO:0006486,GO:0030259,GO:0006487,GO:0006493,GO:0006682,GO:0008375,GO:0008376,GO:0008499,GO:0009312,GO:0000139,GO:0016020,GO:0005783,GO:0016021,GO:0005794	transferase activity, transferring hexosyl groups|protein glycosylation|lipid glycosylation|protein N-linked glycosylation|protein O-linked glycosylation|galactosylceramide biosynthetic process|acetylglucosaminyltransferase activity|acetylgalactosaminyltransferase activity|UDP-galactose:beta-N-acetylglucosamine beta-1,3-galactosyltransferase activity|oligosaccharide biosynthetic process|Golgi mem…	rno00601	Glycosphingolipid biosynthesis - lacto and neolacto series
B3galt5	13.8957	0.61512	-2.66715	0.32072	-1.64062	0.00764984	0.0540267	Down	0.340018	0.086319	0.496832	0.436806	0.146816	0.0337137	0.154924	0.0759645	GeneID:288161,Genbank:XM_017597929.1,RGD:1306727	Beta-1,3-galactosyltransferase 5		GO:0016021,GO:0005783,GO:0016758,GO:0005794,GO:0006486,GO:0006487,GO:0006493,GO:0008150,GO:0008375,GO:0008376,GO:0008378,GO:0008499,GO:0000139,GO:0009312,GO:0003674,GO:0016020,GO:0005575	integral component of membrane|endoplasmic reticulum|transferase activity, transferring hexosyl groups|Golgi apparatus|protein glycosylation|protein N-linked glycosylation|protein O-linked glycosylation|biological_process|acetylglucosaminyltransferase activity|acetylgalactosaminyltransferase activity|galactosyltransferase activity|UDP-galactose:beta-N-acetylglucosamine beta-1,3-galactosyltransfer…	rno00601,rno00603	Glycosphingolipid biosynthesis - lacto and neolacto series|Glycosphingolipid biosynthesis - globo and isoglobo series
B3gat1	12.9414	0.634436	-2.11119	0.395181	-1.33941	0.034756	0.148433	Down	0.245546	1.01482	0.285038	0.346986	0.103668	0.0803434	0.246135	0.265513	GeneID:117108,Genbank:XM_006242733.3,RGD:70880	beta-1,3-glucuronyltransferase 1		GO:0005576,GO:0005789,GO:0005796,GO:0005975,GO:0006486,GO:0008499,GO:0015018,GO:0016021,GO:0030204,GO:0043231,GO:0000139,GO:0046872,GO:0050650,GO:0005515	extracellular region|endoplasmic reticulum membrane|Golgi lumen|carbohydrate metabolic process|protein glycosylation|UDP-galactose:beta-N-acetylglucosamine beta-1,3-galactosyltransferase activity|galactosylgalactosylxylosylprotein 3-beta-glucuronosyltransferase activity|integral component of membrane|chondroitin sulfate metabolic process|intracellular membrane-bounded organelle|Golgi membrane|met…	rno00515	Mannose type O-glycan biosyntheis
Baiap3	16.506	0.488093	-2.0781	0.495066	-1.01431	0.0376998	0.156017	Down	0.644388	0.293247	0.618031	0.652034	0.478619	0.156182	0.263158	0.140766	GeneID:106146145,Genbank:NM_001312663.1,RGD:10059729	BAI1-associated protein 3		GO:0005543,GO:0005783,GO:0007186	phospholipid binding|endoplasmic reticulum|G-protein coupled receptor signaling pathway	rno05202	Transcriptional misregulation in cancers
Bcat1	50.9007	0.38256	-3.10607	0.438832	-1.18826	0.00189591	0.020521	Down	3.34692	1.27658	1.43357	2.07641	0.775454	0.445173	1.3638	0.722214	GeneID:29592,Genbank:XM_008763371.1,RGD:2195	branched chain amino acid transaminase 1		GO:0004084,GO:0005737,GO:0005739,GO:0005829,GO:0008150,GO:0009082,GO:0009083,GO:0009098,GO:0009099,GO:0042802,GO:0052654,GO:0052655,GO:0052656	branched-chain-amino-acid transaminase activity|cytoplasm|mitochondrion|cytosol|biological_process|branched-chain amino acid biosynthetic process|branched-chain amino acid catabolic process|leucine biosynthetic process|valine biosynthetic process|identical protein binding|L-leucine transaminase activity|L-valine transaminase activity|L-isoleucine transaminase activity	rno00270,rno00280,rno00290,rno00770	Cysteine and methionine metabolism|Valine, leucine and isoleucine degradation|Valine, leucine and isoleucine biosynthesis|Pantothenate and CoA biosynthesis
Bcl2l14	10.7693	0.728844	3.79443	6.80005	2.76554	0.000147985	0.00304899	Up	0.163425	0	0.0875585	0.123168	0.24149	1.06947	0.753559	0.35343	GeneID:500348,Genbank:XM_006237533.2,RGD:1562777	BCL2 like 14		GO:0006915,GO:0008150,GO:0019901,GO:0043229,GO:2001238,GO:0003674,GO:0005575,GO:0005829	apoptotic process|biological_process|protein kinase binding|intracellular organelle|positive regulation of extrinsic apoptotic signaling pathway|molecular_function|cellular_component|cytosol
Bcl2l15	48.2372	0.330878	-6.02861	0.250915	-1.99473	1.65381e-09	2.83822e-07	Down	1.28615	1.99784	1.18436	1.98788	0.53028	0.350695	0.221588	0.434608	GeneID:295337,Genbank:XM_008761377.2,RGD:1562344	BCL2-like 15		GO:0005829,GO:0042981,GO:0005634	cytosol|regulation of apoptotic process|nucleus
Bco2	6.49346	0.804158	-2.04029	0.320698	-1.64071	0.0413216	0.165903	Down	0.281874	0.590356	0.440475	0.132774	0.260325	0.115288	0.0353188	0.034636	GeneID:315644,Genbank:NM_001127712.1,RGD:1309022	beta-carotene oxygenase 2		GO:0006412,GO:0016116,GO:0016119,GO:0016121,GO:0016122,GO:0016702,GO:0042574,GO:0046872,GO:0051881,GO:0055114,GO:2000377,GO:0003735,GO:0005739,GO:0005840	translation|carotenoid metabolic process|carotene metabolic process|carotene catabolic process|xanthophyll metabolic process|oxidoreductase activity, acting on single donors with incorporation of molecular oxygen, incorporation of two atoms of oxygen|retinal metabolic process|metal ion binding|regulation of mitochondrial membrane potential|oxidation-reduction process|regulation of reactive oxygen…
Bdnf	274.429	0.295726	4.14157	2.33718	1.22477	3.44938e-05	0.000977619	Up	4.19454	1.67555	1.87276	1.92346	5.39483	5.19599	2.90981	7.59127	GeneID:24225,Genbank:NM_012513.4,RGD:2202	brain-derived neurotrophic factor		GO:0051091,GO:0051602,GO:0051965,GO:0055093,GO:0060079,GO:0060080,GO:1902065,GO:0060548,GO:1990089,GO:0061193,GO:1990090,GO:0071356,GO:1990138,GO:2000324,GO:0005615,GO:0005737,GO:0005739,GO:0007612,GO:0006120,GO:0007613,GO:0007169,GO:0007623,GO:0007214,GO:0007631,GO:0008021,GO:0008038,GO:0016607,GO:0008083,GO:0019222,GO:0021675,GO:0030061,GO:0030141,GO:0030182,GO:0001657,GO:0033138,GO:0030424,GO:…	positive regulation of DNA binding transcription factor activity|response to electrical stimulus|positive regulation of synapse assembly|response to hyperoxia|excitatory postsynaptic potential|inhibitory postsynaptic potential|response to L-glutamate|negative regulation of cell death|response to nerve growth factor|taste bud development|cellular response to nerve growth factor stimulus|cellular r…	rno04014,rno04010,rno04024,rno04151,rno04722,rno05016,rno05030,rno05034	Ras signaling pathway|MAPK signaling pathway|cAMP signaling pathway|PI3K-Akt signaling pathway|Neurotrophin signaling pathway|Huntington's disease|Cocaine addiction|Alcoholism
Begain	14.2291	0.52636	-2.90999	0.345869	-1.5317	0.00361436	0.0325734	Down	0.464748	0.373772	0.564396	0.245185	0.255078	0.141929	0.0559035	0.0913711	GeneID:79146,Genbank:NM_024163.2,RGD:708347	brain-enriched guanylate kinase-associated		GO:0030425,GO:0042803,GO:0043025,GO:0005515,GO:0005829,GO:0016020	dendrite|protein homodimerization activity|neuronal cell body|protein binding|cytosol|membrane
Bend6	30.4106	0.339561	-3.1195	0.479877	-1.05926	0.00181155	0.0199416	Down	2.18484	1.41292	1.64291	1.3722	0.606861	1.08697	0.806874	0.489836	GeneID:363212,Genbank:NM_001108792.2,RGD:1310392	BEN domain containing 6		GO:0005634,GO:0045666,GO:0045746,GO:0000122,GO:0001106,GO:0003682	nucleus|positive regulation of neuron differentiation|negative regulation of Notch signaling pathway|negative regulation of transcription by RNA polymerase II|RNA polymerase II transcription corepressor activity|chromatin binding
Bgn	2502.88	0.484083	-2.56555	0.422804	-1.24194	0.0103011	0.0657766	Down	287.457	101.021	88.4034	69.3069	77.419	46.1403	51.6101	39.4725	GeneID:25181,Genbank:NM_017087.1,RGD:2207	biglycan		GO:0042383,GO:0005576,GO:0046426,GO:0005578,GO:0050840,GO:0005615,GO:0005622,GO:0005737,GO:0006469,GO:0009986,GO:0019221,GO:0019800,GO:0030133,GO:0001974,GO:0031012,GO:0004860,GO:0005539	sarcolemma|extracellular region|negative regulation of JAK-STAT cascade|proteinaceous extracellular matrix|extracellular matrix binding|extracellular space|intracellular|cytoplasm|negative regulation of protein kinase activity|cell surface|cytokine-mediated signaling pathway|peptide cross-linking via chondroitin 4-sulfate glycosaminoglycan|transport vesicle|blood vessel remodeling|extracellular m…
Blk	3.49361	1.14343	-2.21596	0.172683	-2.53381	0.0266941		Down	0.426796	0.110016	0.205212	0.0927869	0.0346521	0	0	0.0968189	GeneID:364403,Genbank:XM_006252188.3,RGD:1308859	BLK proto-oncogene, Src family tyrosine kinase		GO:0050853,GO:0005102,GO:0005524,GO:0005575,GO:0007169,GO:0008150,GO:0016477,GO:0030154,GO:0030217,GO:0031234,GO:0032024,GO:0038083,GO:0003674,GO:0042127,GO:0004715,GO:0045087	B cell receptor signaling pathway|signaling receptor binding|ATP binding|cellular_component|transmembrane receptor protein tyrosine kinase signaling pathway|biological_process|cell migration|cell differentiation|T cell differentiation|extrinsic component of cytoplasmic side of plasma membrane|positive regulation of insulin secretion|peptidyl-tyrosine autophosphorylation|molecular_function|regulat…
Blnk	41.5501	0.297849	-3.94622	0.442768	-1.17538	7.93957e-05	0.00185846	Down	1.91945	2.93814	1.68224	2.0092	0.787872	0.930448	1.03329	0.803663	GeneID:499356,Genbank:NM_001025767.1,RGD:1561933	B-cell linker		GO:0036464,GO:0005070,GO:0005575,GO:0042113,GO:0005737,GO:0005886,GO:0006955,GO:0007169,GO:0008150,GO:0009967,GO:0003674,GO:0035556,GO:0005068	cytoplasmic ribonucleoprotein granule|SH3/SH2 adaptor activity|cellular_component|B cell activation|cytoplasm|plasma membrane|immune response|transmembrane receptor protein tyrosine kinase signaling pathway|biological_process|positive regulation of signal transduction|molecular_function|intracellular signal transduction|transmembrane receptor protein tyrosine kinase adaptor activity	rno04064,rno04662,rno04380,rno05340	NF-kappa B signaling pathway|B cell receptor signaling pathway|Osteoclast differentiation|Primary immunodeficiency
Bmp1	372.832	0.206227	-4.87956	0.497823	-1.0063	1.06325e-06	6.30175e-05	Down	16.0551	9.65098	9.59018	10.53	7.5264	5.67794	3.88089	4.42941	GeneID:83470,Genbank:NM_031323.1,RGD:620739	bone morphogenetic protein 1		GO:0005615,GO:0006508,GO:0008233,GO:0008270,GO:0031982,GO:0042802,GO:0061036,GO:0004222,GO:0005509	extracellular space|proteolysis|peptidase activity|zinc ion binding|vesicle|identical protein binding|positive regulation of cartilage development|metalloendopeptidase activity|calcium ion binding
Bmp5	7.90796	0.671801	2.28555	2.89875	1.53543	0.0222808	0.109599	Up	0.167154	0.160039	0.0639687	0.0224961	0.25204	0.156267	0.359046	0.328631	GeneID:315824,Genbank:NM_001108168.1,RGD:1305979	bone morphogenetic protein 5		GO:0008285,GO:0010862,GO:0010894,GO:0021502,GO:0030509,GO:0030539,GO:0060411,GO:0030902,GO:0060710,GO:0031982,GO:0061384,GO:0032348,GO:0070700,GO:0097065,GO:1900006,GO:1905069,GO:2000065,GO:2000105,GO:0001501,GO:0003272,GO:0003323,GO:0003344,GO:0005125,GO:0005160,GO:0005615,GO:0007389,GO:0042981,GO:0043408,GO:0043569,GO:0043583,GO:0045944,GO:0048468,GO:0048738,GO:0050679,GO:0060037,GO:0060395	negative regulation of cell proliferation|positive regulation of pathway-restricted SMAD protein phosphorylation|negative regulation of steroid biosynthetic process|neural fold elevation formation|BMP signaling pathway|male genitalia development|cardiac septum morphogenesis|hindbrain development|chorio-allantoic fusion|vesicle|heart trabecula morphogenesis|negative regulation of aldosterone biosy…	rno04350,rno04390	TGF-beta signaling pathway|Hippo signaling pathway
Bnc2	19.2782	0.546403	-3.50731	0.264913	-1.91641	0.000452657	0.00709796	Down	0.221006	0.109269	0.0841154	0.0546113	0.0535371	0.0118548	0.0290539	0.0213692	GeneID:298189,Genbank:XM_017593259.1,RGD:1310694	basonuclin 2	zf-C2H2	GO:0005654,GO:0042981,GO:0043586,GO:0060021,GO:0060485,GO:0003416,GO:0003677,GO:0005634	nucleoplasm|regulation of apoptotic process|tongue development|roof of mouth development|mesenchyme development|endochondral bone growth|DNA binding|nucleus
Bok	93.996	0.265648	-3.80396	0.496369	-1.01051	0.000142402	0.00296576	Down	9.21236	7.19788	4.17703	4.67666	3.174	2.6551	3.44498	2.43994	GeneID:29884,Genbank:NM_017312.2,RGD:70984	BOK, BCL2 family apoptosis regulator		GO:0005741,GO:0005743,GO:0005783,GO:0005789,GO:0005794,GO:0010506,GO:0006915,GO:0016020,GO:0016021,GO:0031625,GO:0031901,GO:0046982,GO:0031966,GO:0032588,GO:0046983,GO:0048709,GO:0051259,GO:0001836,GO:1901030,GO:0051400,GO:0005102,GO:1901382,GO:0051402,GO:0005515,GO:0051480,GO:0005634,GO:1902237,GO:0005640,GO:1903899,GO:0005737,GO:0005739,GO:1904708,GO:2001244,GO:0006919,GO:0006921,GO:0007420,GO:…	mitochondrial outer membrane|mitochondrial inner membrane|endoplasmic reticulum|endoplasmic reticulum membrane|Golgi apparatus|regulation of autophagy|apoptotic process|membrane|integral component of membrane|ubiquitin protein ligase binding|early endosome membrane|protein heterodimerization activity|mitochondrial membrane|trans-Golgi network membrane|protein dimerization activity|oligodendrocyte…	rno04215	Apoptosis - multiple species
Bora	34.1881	0.355078	-3.82399	0.390173	-1.35781	0.00013131	0.00278651	Down	1.73038	1.64498	1.67664	2.49726	0.854904	1.08418	0.405953	0.470487	GeneID:306102,Genbank:XM_017599714.1,RGD:1309522	bora, aurora kinase A activator		GO:0032880,GO:0051301,GO:0060236,GO:0072687,GO:0007088,GO:0019901	regulation of protein localization|cell division|regulation of mitotic spindle organization|meiotic spindle|regulation of mitotic nuclear division|protein kinase binding
Brd2	15.3312	0.603657	-2.42711	0.3622	-1.46514	0.0152198	0.0856052	Down	0.357464	0.898404	0.255358	0.16838	0.169784	0.175445	0.0537482	0.175697	GeneID:294276,Genbank:XM_017601578.1,RGD:1303324	bromodomain containing 2		GO:0005737,GO:0006334,GO:0006351,GO:0006357,GO:0016607,GO:0070577,GO:0003682,GO:0005654	cytoplasm|nucleosome assembly|transcription, DNA-templated|regulation of transcription by RNA polymerase II|nuclear speck|lysine-acetylated histone binding|chromatin binding|nucleoplasm
Brms1	16.2613	1.25776	-2.10038	0.16023	-2.64178	0.0356953	0.15065	Down	0.140434	2.5883	5.26684	0.1323	0.222339	0.382921	0.563084	0.0690247	GeneID:293668,Genbank:NM_001009605.1,RGD:1311057	breast cancer metastasis-suppressor 1		GO:0045892,GO:0005634,GO:0051059,GO:0070822,GO:0005737,GO:0006351,GO:0006915,GO:0009987,GO:0016575,GO:0090312,GO:0032088,GO:2000210,GO:0042826,GO:0042981,GO:0000122,GO:0004407	negative regulation of transcription, DNA-templated|nucleus|NF-kappaB binding|Sin3-type complex|cytoplasm|transcription, DNA-templated|apoptotic process|cellular process|histone deacetylation|positive regulation of protein deacetylation|negative regulation of NF-kappaB transcription factor activity|positive regulation of anoikis|histone deacetylase binding|regulation of apoptotic process|negative…
Btnl9	108.961	0.227213	10.0634	4.87883	2.28654	8.01764e-24	3.59565e-20	Up	2.22352	1.24185	1.59549	1.12218	7.45976	6.97229	5.65174	8.27467	GeneID:684480,Genbank:XM_008767725.2,RGD:1590287	butyrophilin-like 9		GO:0016021,GO:0050776,GO:0050852,GO:0001817,GO:0005102,GO:0009897	integral component of membrane|regulation of immune response|T cell receptor signaling pathway|regulation of cytokine production|signaling receptor binding|external side of plasma membrane
C1qb	254.592	0.166451	-6.35885	0.480153	-1.05843	2.03272e-10	4.48331e-08	Down	33.8405	25.9647	35.132	23.5234	14.6514	11.7357	14.7378	12.3536	GeneID:29687,Genbank:NM_019262.1,RGD:2229	complement C1q B chain		GO:0005615,GO:0006955,GO:0006958,GO:0007420,GO:0007568,GO:0010033,GO:0042803,GO:0045087,GO:0048839,GO:0003674,GO:0005581,GO:0051384,GO:0005602	extracellular space|immune response|complement activation, classical pathway|brain development|aging|response to organic substance|protein homodimerization activity|innate immune response|inner ear development|molecular_function|collagen trimer|response to glucocorticoid|complement component C1 complex	rno04610,rno05322,rno05020,rno05133,rno05150,rno05142	Complement and coagulation cascades|Systemic lupus erythematosus|Prion diseases|Pertussis|Staphylococcus aureus infection|Chagas disease (American trypanosomiasis)
C2	184.634	0.25981	-4.23339	0.466556	-1.09988	2.30196e-05	0.000739153	Down	14.8593	7.48239	8.50164	5.3496	3.94786	4.19075	4.49916	3.10858	GeneID:24231,Genbank:NM_172222.2,RGD:2231	complement component 2		GO:0005615,GO:0006508,GO:0006956,GO:0006958,GO:0007584,GO:2000427,GO:0004252,GO:0005515,GO:0005575	extracellular space|proteolysis|complement activation|complement activation, classical pathway|response to nutrient|positive regulation of apoptotic cell clearance|serine-type endopeptidase activity|protein binding|cellular_component	rno04610,rno05322,rno05133,rno05150	Complement and coagulation cascades|Systemic lupus erythematosus|Pertussis|Staphylococcus aureus infection
C2cd4b	13.1892	0.724711	-2.76489	0.249352	-2.00374	0.00569427	0.0444894	Down	0.590291	0.241766	0.843363	0.074147	0.0623044	0.150224	0.157789	0.0386845	GeneID:501015,Genbank:XM_576426.6,RGD:1591932	C2 calcium-dependent domain containing 4B		GO:0006906,GO:0016079,GO:0017158,GO:0019905,GO:0030276,GO:0030672,GO:0048488,GO:0005509,GO:0048791,GO:0005544,GO:0005886	vesicle fusion|synaptic vesicle exocytosis|regulation of calcium ion-dependent exocytosis|syntaxin binding|clathrin binding|synaptic vesicle membrane|synaptic vesicle endocytosis|calcium ion binding|calcium ion-regulated exocytosis of neurotransmitter|calcium-dependent phospholipid binding|plasma membrane
C3	43.9397	0.379818	-4.17298	0.33333	-1.58497	3.00637e-05	0.000898839	Down	1.67558	0.740856	1.62089	0.805707	0.552671	0.342659	0.437395	0.188733	GeneID:24232,Genbank:NM_016994.2,RGD:2232	complement component 3		GO:0005515,GO:0005615,GO:0006631,GO:0006911,GO:0010828,GO:0006935,GO:0010866,GO:0006954,GO:0006956,GO:0010884,GO:0045766,GO:0010951,GO:0031715,GO:0048037,GO:0048639,GO:0050766,GO:0051384,GO:0070374,GO:0001798,GO:0097242,GO:0001934,GO:2000427,GO:0001970,GO:0002507,GO:0004866,GO:0006957,GO:0006958,GO:0007596,GO:0008289,GO:0010575,GO:0032026,GO:0032355,GO:0032570,GO:0032991,GO:0043627,GO:0045745	protein binding|extracellular space|fatty acid metabolic process|phagocytosis, engulfment|positive regulation of glucose transmembrane transport|chemotaxis|regulation of triglyceride biosynthetic process|inflammatory response|complement activation|positive regulation of lipid storage|positive regulation of angiogenesis|negative regulation of endopeptidase activity|C5L2 anaphylatoxin chemotactic r…	rno04145,rno04610,rno05203,rno05322,rno05133,rno05134,rno05150,rno05152,rno05168,rno05167,rno05140,rno05142	Phagosome|Complement and coagulation cascades|Viral carcinogenesis|Systemic lupus erythematosus|Pertussis|Legionellosis|Staphylococcus aureus infection|Tuberculosis|Herpes simplex infection|Kaposi's sarcoma-associated herpesvirus infection|Leishmaniasis|Chagas disease (American trypanosomiasis)
C4a	15.9968	0.605669	-2.90885	0.29488	-1.7618	0.00362763	0.0325809	Down	1.07271	0.223398	0.227292	0.393954	0.230283	0.0793205	0.109351	0.107236	GeneID:24233,Genbank:NM_031504.3,RGD:620005	complement component 4A (Rodgers blood group)		GO:0005576,GO:0005615,GO:0006954,GO:0006956,GO:0006958,GO:0010951,GO:0030054,GO:0030424,GO:0030425,GO:0003674,GO:0045087,GO:0004866,GO:0045202	extracellular region|extracellular space|inflammatory response|complement activation|complement activation, classical pathway|negative regulation of endopeptidase activity|cell junction|axon|dendrite|molecular_function|innate immune response|endopeptidase inhibitor activity|synapse	rno04610,rno05322,rno05133,rno05150	Complement and coagulation cascades|Systemic lupus erythematosus|Pertussis|Staphylococcus aureus infection
C4b	258.118	0.468462	-4.91563	0.202671	-2.30279	8.84978e-07	5.48686e-05	Down	12.0065	2.5308	8.7719	6.6994	1.98992	1.51515	1.22674	0.975422	GeneID:406161,Genbank:NM_001002805.2,RGD:1591983	complement component 4B (Chido blood group)		GO:0044216,GO:0004866,GO:0045202,GO:0005615,GO:2000427,GO:0006954,GO:0006956,GO:0008150,GO:0010951,GO:0016064,GO:0030246,GO:0030424,GO:0030425,GO:0001848,GO:0032490,GO:0001849,GO:0043025,GO:0003674	other organism cell|endopeptidase inhibitor activity|synapse|extracellular space|positive regulation of apoptotic cell clearance|inflammatory response|complement activation|biological_process|negative regulation of endopeptidase activity|immunoglobulin mediated immune response|carbohydrate binding|axon|dendrite|complement binding|detection of molecule of bacterial origin|complement component C1q …
C4bpb	17.4305	0.486783	-2.16669	0.481394	-1.05471	0.0302582	0.135292	Down	1.2065	2.17125	1.73573	1.45235	1.27344	1.02348	0.47032	0.263558	GeneID:24236,Genbank:XM_006249705.3,RGD:2236	complement component 4 binding protein, beta		GO:0044216,GO:0045087,GO:0045732,GO:0045959,GO:0005615,GO:0006958	other organism cell|innate immune response|positive regulation of protein catabolic process|negative regulation of complement activation, classical pathway|extracellular space|complement activation, classical pathway	rno04610,rno05133	Complement and coagulation cascades|Pertussis
C7	6746.4	0.345025	-3.07112	0.479761	-1.05961	0.00213259	0.0224681	Down	285.242	149.156	197.621	103.275	119.678	79.8282	70.6106	61.1177	GeneID:117517,Genbank:XM_008760831.1,RGD:620318	complement component 7		GO:0006956,GO:0003674,GO:0005579,GO:0006883	complement activation|molecular_function|membrane attack complex|cellular sodium ion homeostasis	rno04610,rno05322,rno05020	Complement and coagulation cascades|Systemic lupus erythematosus|Prion diseases
Cabyr	4.7821	0.895624	-2.62757	0.195696	-2.35332	0.00859969	0.0584338	Down	0.0848468	0.054157	0.162352	0.10277	0	0.0264402	0.0243001	0.0238303	GeneID:686189,Genbank:XM_006254426.3,RGD:1585413	calcium binding tyrosine phosphorylation regulated		GO:0005829,GO:0019899,GO:0019904,GO:0031514,GO:0035686,GO:0046982,GO:0097228,GO:0097229,GO:0005509,GO:0005634,GO:0005737	cytosol|enzyme binding|protein domain specific binding|motile cilium|sperm fibrous sheath|protein heterodimerization activity|sperm principal piece|sperm end piece|calcium ion binding|nucleus|cytoplasm
Cacna1a	166.174	0.329947	-4.0388	0.397055	-1.33259	5.37257e-05	0.00137944	Down	3.49842	2.89611	1.46681	1.05398	1.25583	0.774751	0.66754	0.628449	GeneID:25398,Genbank:XM_008772347.2,RGD:2244	calcium voltage-gated channel subunit alpha1 A		GO:0051932,GO:0060024,GO:0070509,GO:0070588,GO:0086010,GO:0098793,GO:0005634,GO:0005737,GO:0005886,GO:0005891,GO:0007268,GO:0007270,GO:0006816,GO:0007274,GO:0007416,GO:0017158,GO:0007628,GO:0019226,GO:0008219,GO:0019233,GO:0019905,GO:0021522,GO:0001505,GO:0030644,GO:0005245,GO:0021590,GO:0031335,GO:0032353,GO:0005261,GO:0032991,GO:0005515,GO:0043524,GO:0034765,GO:0005516,GO:0035249,GO:0046872,GO:…	synaptic transmission, GABAergic|rhythmic synaptic transmission|calcium ion import|calcium ion transmembrane transport|membrane depolarization during action potential|presynapse|nucleus|cytoplasm|plasma membrane|voltage-gated calcium channel complex|chemical synaptic transmission|neuron-neuron synaptic transmission|calcium ion transport|neuromuscular synaptic transmission|synapse assembly|regulat…	rno04010,rno04020,rno04724,rno04727,rno04725,rno04728,rno04726,rno04730,rno04723,rno04721,rno04742,rno05032,rno05033,rno04930	MAPK signaling pathway|Calcium signaling pathway|Glutamatergic synapse|GABAergic synapse|Cholinergic synapse|Dopaminergic synapse|Serotonergic synapse|Long-term depression|Retrograde endocannabinoid signaling|Synaptic vesicle cycle|Taste transduction|Morphine addiction|Nicotine addiction|Type II diabetes mellitus
Cacna1g	317.672	0.453362	-2.56323	0.446871	-1.16207	0.0103704	0.0660311	Down	9.85208	2.94316	3.08747	3.5713	2.27541	1.45393	2.63074	1.67897	GeneID:29717,Genbank:XM_017597182.1,RGD:68942	calcium voltage-gated channel subunit alpha1 G		GO:0005886,GO:0005891,GO:0006816,GO:0034765,GO:0007204,GO:0035725,GO:0007268,GO:0042391,GO:0043025,GO:0044297,GO:0045956,GO:0086002,GO:0048471,GO:0051924,GO:0086010,GO:0060371,GO:0086015,GO:0086016,GO:0001508,GO:0086059,GO:0086018,GO:0002027,GO:0005245,GO:0086027,GO:0086091,GO:0005248,GO:0005261,GO:0005737,GO:0097110,GO:0008332,GO:0010045,GO:0014824,GO:0016020,GO:0060402,GO:0019228,GO:0070509,GO:…	plasma membrane|voltage-gated calcium channel complex|calcium ion transport|regulation of ion transmembrane transport|positive regulation of cytosolic calcium ion concentration|sodium ion transmembrane transport|chemical synaptic transmission|regulation of membrane potential|neuronal cell body|cell body|positive regulation of calcium ion-dependent exocytosis|cardiac muscle cell action potential i…	rno04010,rno04020,rno04925,rno04927,rno04713,rno04930,rno04934	MAPK signaling pathway|Calcium signaling pathway|Aldosterone synthesis and secretion|Cortisol synthesis and secretion|Circadian entrainment|Type II diabetes mellitus|Cushing's syndrome
Cacna1h	154.598	0.237641	-5.05704	0.434745	-1.20176	4.25806e-07	2.96829e-05	Down	3.08101	1.43959	2.45449	2.15321	1.15838	0.702827	0.767054	1.09864	GeneID:114862,Genbank:XM_017596953.1,RGD:68943	calcium voltage-gated channel subunit alpha1 H		GO:0005887,GO:0005891,GO:0005901,GO:0006816,GO:0008332,GO:0035725,GO:0035865,GO:0042383,GO:0042391,GO:0043204,GO:0045956,GO:0046872,GO:0070509,GO:0005244,GO:0005245,GO:0005248,GO:0005261,GO:0005634,GO:0005737,GO:0005886,GO:0016021,GO:0019228,GO:0019233,GO:0030425,GO:0032342,GO:0032870,GO:0034651,GO:0070588,GO:0086010,GO:0034765,GO:0097110,GO:0098662,GO:2000344	integral component of plasma membrane|voltage-gated calcium channel complex|caveola|calcium ion transport|low voltage-gated calcium channel activity|sodium ion transmembrane transport|cellular response to potassium ion|sarcolemma|regulation of membrane potential|perikaryon|positive regulation of calcium ion-dependent exocytosis|metal ion binding|calcium ion import|voltage-gated ion channel activi…	rno04010,rno04020,rno04925,rno04927,rno04713,rno04934	MAPK signaling pathway|Calcium signaling pathway|Aldosterone synthesis and secretion|Cortisol synthesis and secretion|Circadian entrainment|Cushing's syndrome
Cacnb4	6.6887	0.724071	-2.11894	0.345256	-1.53426	0.0340959	0.146558	Down	0.0727956	0.108418	0.0433353	0.0285747	0.0320145	0.0264655	0.0121617	0.0119266	GeneID:58942,Genbank:XM_017591999.1,RGD:68385	calcium voltage-gated channel auxiliary subunit beta 4		GO:1901385,GO:0048536,GO:0008331,GO:0005515,GO:0048538,GO:0014051,GO:0005886,GO:1990830,GO:0048541,GO:0019227,GO:0005891,GO:0048747,GO:0006816,GO:0006874,GO:0019901,GO:0007214,GO:0050852,GO:0030217,GO:0007268,GO:0050877,GO:0035249,GO:0007528,GO:0050908,GO:0042391,GO:0005245,GO:0051932,GO:0045202,GO:0007628,GO:0070588,GO:0046058	regulation of voltage-gated calcium channel activity|spleen development|high voltage-gated calcium channel activity|protein binding|thymus development|gamma-aminobutyric acid secretion|plasma membrane|cellular response to leukemia inhibitory factor|Peyer's patch development|neuronal action potential propagation|voltage-gated calcium channel complex|muscle fiber development|calcium ion transport|c…	rno04010,rno04921,rno04260,rno04261,rno05410,rno05412,rno05414	MAPK signaling pathway|Oxytocin signaling pathway|Cardiac muscle contraction|Adrenergic signaling in cardiomyocytes|Hypertrophic cardiomyopathy (HCM)|Arrhythmogenic right ventricular cardiomyopathy (ARVC)|Dilated cardiomyopathy (DCM)
Cadps2	28.1621	0.383365	3.04585	2.24649	1.16767	0.00232025	0.0238854	Up	0.153417	0.342738	0.127209	0.175503	0.520488	0.310754	0.362494	0.484753	GeneID:312166,Genbank:XM_002729291.4,RGD:1559440	calcium dependent secretion activator 2		GO:0009267,GO:0016082,GO:0031410,GO:0042734,GO:0043231,GO:0045211,GO:0045921,GO:1990504,GO:0005654,GO:0008021	cellular response to starvation|synaptic vesicle priming|cytoplasmic vesicle|presynaptic membrane|intracellular membrane-bounded organelle|postsynaptic membrane|positive regulation of exocytosis|dense core granule exocytosis|nucleoplasm|synaptic vesicle
Camk2b	55.1824	0.288462	-4.11896	0.438861	-1.18816	3.80593e-05	0.00105144	Down	2.01142	1.76533	1.24628	1.58555	0.97486	0.582033	0.390906	0.786872	GeneID:24245,Genbank:NM_001042356.1,RGD:2262	calcium/calmodulin-dependent protein kinase II beta		GO:0005516,GO:0005524,GO:0005737,GO:0005815,GO:0005829,GO:0006468,GO:0006816,GO:0042803,GO:0010976,GO:0014069,GO:0043005,GO:0043204,GO:0043274,GO:0046686,GO:0046777,GO:0048169,GO:0000082,GO:0002030,GO:0004674,GO:0004683,GO:0005515,GO:0018105,GO:0018107,GO:0019901,GO:0030425,GO:0032222,GO:0032430,GO:0048858,GO:0033017,GO:0050885,GO:0035556,GO:0051233,GO:0042802,GO:0060291,GO:0060466,GO:0061003,GO:…	calmodulin binding|ATP binding|cytoplasm|microtubule organizing center|cytosol|protein phosphorylation|calcium ion transport|protein homodimerization activity|positive regulation of neuron projection development|postsynaptic density|neuron projection|perikaryon|phospholipase binding|response to cadmium ion|protein autophosphorylation|regulation of long-term neuronal synaptic plasticity|G1/S trans…	rno04012,rno04310,rno04066,rno04020,rno04024,rno04114,rno04217,rno04911,rno04922,rno04912,rno04921,rno04916,rno04925,rno04261,rno04971,rno04725,rno04728,rno04720,rno04722,rno04740,rno04750,rno04360,rno04713,rno05200,rno05205,rno05214,rno05031,rno04934,rno05152	ErbB signaling pathway|Wnt signaling pathway|HIF-1 signaling pathway|Calcium signaling pathway|cAMP signaling pathway|Oocyte meiosis|Necroptosis|Insulin secretion|Glucagon signaling pathway|GnRH signaling pathway|Oxytocin signaling pathway|Melanogenesis|Aldosterone synthesis and secretion|Adrenergic signaling in cardiomyocytes|Gastric acid secretion|Cholinergic synapse|Dopaminergic synapse|Long-t…
Camkk1	42.097	0.369078	-2.92076	0.473689	-1.07799	0.00349181	0.031847	Down	2.52031	1.19514	0.934176	1.09757	0.727777	0.752043	0.715007	0.350591	GeneID:60341,Genbank:XM_008767866.2,RGD:62023	calcium/calmodulin-dependent protein kinase kinase 1		GO:0045860,GO:0004683,GO:0005515,GO:0005516,GO:0005524,GO:0005634,GO:0005737,GO:0006468,GO:0018105,GO:0018107,GO:0004672,GO:0032147,GO:0035556	positive regulation of protein kinase activity|calmodulin-dependent protein kinase activity|protein binding|calmodulin binding|ATP binding|nucleus|cytoplasm|protein phosphorylation|peptidyl-serine phosphorylation|peptidyl-threonine phosphorylation|protein kinase activity|activation of protein kinase activity|intracellular signal transduction	rno05034	Alcoholism
Car3	12.0447	1.5448	2.3811	12.8023	3.67833	0.0172611	0.0925058	Up	0.134429	0.200211	0	0	0.851325	2.93237	0.134751	0.0880973	GeneID:54232,Genbank:XM_006232116.1,RGD:2241	carbonic anhydrase 3		GO:0006730,GO:0006979,GO:0008270,GO:0016151,GO:0016311,GO:0016791,GO:0045471,GO:0004089,GO:0005829	one-carbon metabolic process|response to oxidative stress|zinc ion binding|nickel cation binding|dephosphorylation|phosphatase activity|response to ethanol|carbonate dehydratase activity|cytosol	rno00910	Nitrogen metabolism
Car4	107.307	0.245029	5.69916	2.63255	1.39646	1.20398e-08	1.45931e-06	Up	3.91663	5.31239	4.62151	3.42622	7.30822	14.1121	9.67484	11.6879	GeneID:29242,Genbank:NM_019174.3,RGD:2242	carbonic anhydrase 4		GO:0005802,GO:0005886,GO:0006730,GO:0008270,GO:0009986,GO:0015701,GO:0031526,GO:0016020,GO:0042383,GO:0016323,GO:0042493,GO:0016324,GO:0046658,GO:0048471,GO:0048513,GO:0048545,GO:0070062,GO:0004089,GO:0005791,GO:0005793,GO:0005794,GO:0016529,GO:0030658,GO:0030667,GO:0031362	trans-Golgi network|plasma membrane|one-carbon metabolic process|zinc ion binding|cell surface|bicarbonate transport|brush border membrane|membrane|sarcolemma|basolateral plasma membrane|response to drug|apical plasma membrane|anchored component of plasma membrane|perinuclear region of cytoplasm|animal organ development|response to steroid hormone|extracellular exosome|carbonate dehydratase activ…	rno00910,rno04964	Nitrogen metabolism|Proximal tubule bicarbonate reclamation
Catsper4	14.9083	0.579007	-2.91103	0.310893	-1.68551	0.00360234	0.0325493	Down	0.482264	1.50834	1.46417	1.0904	0.66173	0.368197	0.0966843	0.237037	GeneID:362623,Genbank:XM_342941.8,RGD:1565213	cation channel, sperm associated 4		GO:0005245,GO:0005261,GO:0005886,GO:0006814,GO:0006816,GO:0030317,GO:0036128,GO:0048240,GO:0051209,GO:0072345,GO:0086010,GO:0001669,GO:0097228,GO:0005227	voltage-gated calcium channel activity|cation channel activity|plasma membrane|sodium ion transport|calcium ion transport|flagellated sperm motility|CatSper complex|sperm capacitation|release of sequestered calcium ion into cytosol|NAADP-sensitive calcium-release channel activity|membrane depolarization during action potential|acrosomal vesicle|sperm principal piece|calcium activated cation chann…
Catsperg1	28.0052	0.380575	-4.81685	0.280647	-1.83317	1.45845e-06	7.97426e-05	Down	1.35364	0.82272	0.799896	0.693878	0.378197	0.217115	0.159633	0.215252	GeneID:292767,Genbank:XM_008759124.2,RGD:1310942	catsper channel auxiliary subunit gamma 1		GO:0036128,GO:0097228	CatSper complex|sperm principal piece
Cav2	462.808	0.184201	7.58116	2.63254	1.39645	3.42492e-14	1.93173e-11	Up	10.3165	11.2454	8.73562	7.67462	20.426	32.0875	18.2576	23.4299	GeneID:363425,Genbank:NM_131914.2,RGD:620348	caveolin 2		GO:0048741,GO:0050731,GO:0051219,GO:0051259,GO:0060161,GO:0070836,GO:0002080,GO:0005198,GO:0005515,GO:0005622,GO:0005635,GO:0005637,GO:0005901,GO:0005737,GO:0005783,GO:0005925,GO:0008285,GO:0006869,GO:0008286,GO:0006906,GO:0009986,GO:0016020,GO:0000139,GO:0030674,GO:0016050,GO:0000149,GO:0031234,GO:0019065,GO:0001937,GO:0031410,GO:0031435,GO:0001938,GO:0043410,GO:0031748,GO:0043547,GO:0032947,GO:…	skeletal muscle fiber development|positive regulation of peptidyl-tyrosine phosphorylation|phosphoprotein binding|protein complex oligomerization|positive regulation of dopamine receptor signaling pathway|caveola assembly|acrosomal membrane|structural molecule activity|protein binding|intracellular|nuclear envelope|nuclear inner membrane|caveola|cytoplasm|endoplasmic reticulum|focal adhesion|nega…	rno04144,rno04510,rno05205,rno05418,rno05100	Endocytosis|Focal adhesion|Proteoglycans in cancer|Fluid shear stress and atherosclerosis|Bacterial invasion of epithelial cells
Ccbe1	13.4951	0.561396	-2.2861	0.410824	-1.28341	0.0222484	0.109524	Down	0.939812	0.824827	0.71932	0.221345	0.389698	0.183042	0.336452	0.131979	GeneID:361341,Genbank:XM_017601124.1,RGD:1307670	collagen and calcium binding EGF domains 1		GO:0003016,GO:0005518,GO:0005578,GO:0005615,GO:0007585,GO:0010575,GO:0010595,GO:0010954,GO:0030324,GO:0045766,GO:1900748,GO:0001945,GO:1901492,GO:0001946,GO:0002020	respiratory system process|collagen binding|proteinaceous extracellular matrix|extracellular space|respiratory gaseous exchange|positive regulation of vascular endothelial growth factor production|positive regulation of endothelial cell migration|positive regulation of protein processing|lung development|positive regulation of angiogenesis|positive regulation of vascular endothelial growth factor…
Ccdc138	14.3929	0.468012	-2.46443	0.449569	-1.15338	0.013723	0.0801341	Down	0.362884	0.253341	0.151893	0.181616	0.107724	0.111316	0.102306	0.0780329	GeneID:499442,Genbank:XM_574765.6,RGD:1566050	coiled-coil domain containing 138
Ccdc68	21.7102	0.38864	-3.02297	0.442931	-1.17485	0.00250309	0.0252637	Down	0.796296	0.518858	0.533291	0.93772	0.303506	0.337751	0.199552	0.326156	GeneID:291530,Genbank:XM_008772116.2,RGD:1561424	coiled-coil domain containing 68		GO:0034454,GO:0035556,GO:0120103,GO:0005622,GO:0005814,GO:0008104	microtubule anchoring at centrosome|intracellular signal transduction|centriolar subdistal appendage|intracellular|centriole|protein localization
Ccdc84	117.997	0.191112	-5.52122	0.481241	-1.05517	3.36657e-08	3.43135e-06	Down	10.4044	12.2543	12.1979	12.2022	6.94761	4.78618	5.39206	4.31374	GeneID:689046,Genbank:XM_008766178.2,RGD:1597440	coiled-coil domain containing 84
Ccer2	4.47792	0.862334	-2.28699	0.254873	-1.97215	0.0221963		Down	0.569871	0.318276	0.636084	0.603973	0.300745	0.0776933	0.0714048	0.0700243	GeneID:100909701,Genbank:XM_008759219.1,RGD:6502457	coiled-coil glutamate-rich protein 2
Ccnb2	5.07735	0.835562	-2.04956	0.305124	-1.71253	0.0404078	0.163848	Down	0.661223	0.805737	0.161029	0.339778	0.126893	0.196686	0.0602554	0.177271	GeneID:363088,Genbank:NM_001009470.1,RGD:1308176	cyclin B2		GO:0015630,GO:0016020,GO:0040007,GO:0043029,GO:0045296,GO:0048538,GO:0001701,GO:0005813,GO:0005829	microtubule cytoskeleton|membrane|growth|T cell homeostasis|cadherin binding|thymus development|in utero embryonic development|centrosome|cytosol	rno04068,rno04110,rno04114,rno04115,rno04218,rno04914,rno05166	FoxO signaling pathway|Cell cycle|Oocyte meiosis|p53 signaling pathway|Cellular senescence|Progesterone-mediated oocyte maturation|HTLV-I infection
Ccnf	7.5291	0.694307	-2.36997	0.319639	-1.64549	0.0177895	0.0944144	Down	0.614701	0.26868	0.286382	0.125891	0.112836	0.0582993	0.107161	0.105089	GeneID:117524,Genbank:NM_001100474.1,RGD:67401	cyclin F		GO:0030054,GO:0005634,GO:0031146,GO:0005813,GO:0005814,GO:0010826,GO:0051301,GO:0016567,GO:0019005,GO:0000320,GO:0001890,GO:0004842	cell junction|nucleus|SCF-dependent proteasomal ubiquitin-dependent protein catabolic process|centrosome|centriole|negative regulation of centrosome duplication|cell division|protein ubiquitination|SCF ubiquitin ligase complex|re-entry into mitotic cell cycle|placenta development|ubiquitin-protein transferase activity
Ccrl2	175.959	0.279262	4.1632	2.23864	1.16262	3.13816e-05	0.000921851	Up	3.24546	6.95187	2.93213	4.17257	8.22128	6.62142	9.64491	11.9356	GeneID:316019,Genbank:NM_001108191.1,RGD:1311811	C-C motif chemokine receptor like 2		GO:0006954,GO:0007186,GO:0042379,GO:0048020,GO:0070098,GO:0004950,GO:0005887,GO:0006935	inflammatory response|G-protein coupled receptor signaling pathway|chemokine receptor binding|CCR chemokine receptor binding|chemokine-mediated signaling pathway|chemokine receptor activity|integral component of plasma membrane|chemotaxis
Cd151	56.4854	0.705264	2.11233	2.8084	1.48975	0.0346584	0.148265	Up	1.52006	1.4621	0.791784	1.4718	1.69354	9.16451	1.86231	1.24521	GeneID:64315,Genbank:NM_022523.1,RGD:621290	CD151 molecule (Raph blood group)		GO:0005887,GO:0007166,GO:0009986,GO:0016477,GO:0030335,GO:0042098,GO:0044319,GO:0045807,GO:0005178,GO:0005604	integral component of plasma membrane|cell surface receptor signaling pathway|cell surface|cell migration|positive regulation of cell migration|T cell proliferation|wound healing, spreading of cells|positive regulation of endocytosis|integrin binding|basement membrane
Cd163l1	22.7536	0.637529	-5.89807	0.0738023	-3.76019	3.67781e-09	5.55969e-07	Down	1.19906	1.84534	0.57104	1.10451	0.224993	0	0.0267096	0.0785797	GeneID:293591,Genbank:XM_017588997.1,RGD:1307378	CD163 molecule-like 1		GO:0005903,GO:0006898,GO:0009897,GO:0005044,GO:0005737,GO:0005886	brush border|receptor-mediated endocytosis|external side of plasma membrane|scavenger receptor activity|cytoplasm|plasma membrane
Cd247	15.708	0.472148	-2.59007	0.428422	-1.22289	0.00959576	0.0627619	Down	1.31551	0.565167	1.58131	1.19165	0.480634	0.662213	0.45646	0.298423	GeneID:25300,Genbank:XM_006250147.3,RGD:2305	Cd247 molecule		GO:1990782,GO:0005886,GO:2000010,GO:0007166,GO:0016021,GO:0032623,GO:0042101,GO:0042105,GO:0042802,GO:0042803,GO:0050852,GO:0003674,GO:0051289,GO:0004888,GO:0070207,GO:0005737	protein tyrosine kinase binding|plasma membrane|positive regulation of protein localization to cell surface|cell surface receptor signaling pathway|integral component of membrane|interleukin-2 production|T cell receptor complex|alpha-beta T cell receptor complex|identical protein binding|protein homodimerization activity|T cell receptor signaling pathway|molecular_function|protein homotetrameriza…	rno04650,rno04660,rno04658,rno04659,rno05142	Natural killer cell mediated cytotoxicity|T cell receptor signaling pathway|Th1 and Th2 cell differentiation|Th17 cell differentiation|Chagas disease (American trypanosomiasis)
Cd33	11.1409	0.5569	-2.87379	0.329783	-1.60041	0.00405583	0.0351048	Down	1.0067	0.868926	0.69463	0.646631	0.386384	0.29945	0.275213	0.044982	GeneID:690492,Genbank:XM_017590102.1,RGD:1596020	CD33 molecule		GO:0016021,GO:0005634,GO:0005886,GO:0009897	integral component of membrane|nucleus|plasma membrane|external side of plasma membrane	rno04640	Hematopoietic cell lineage
Cd36	5862.65	0.14096	7.1173	2.00452	1.00325	1.10058e-12	4.62727e-10	Up	168.167	113.211	172.884	114.153	263.298	276.431	255.274	275.28	GeneID:29184,Genbank:NM_031561.2,RGD:2301	CD36 molecule		GO:0060907,GO:0070053,GO:0070374,GO:0070508,GO:0070538,GO:0070542,GO:0071813,GO:0090208,GO:0097009,GO:0070543,GO:0098742,GO:0140052,GO:0150024,GO:0150025,GO:1900227,GO:0005622,GO:0005739,GO:0005783,GO:0005794,GO:0005886,GO:0008289,GO:0005901,GO:0009612,GO:0006631,GO:0009897,GO:0009986,GO:0010628,GO:0010629,GO:0019915,GO:0010744,GO:0019934,GO:0010886,GO:0030169,GO:0010942,GO:0030194,GO:0030299,GO:…	positive regulation of macrophage cytokine production|thrombospondin receptor activity|positive regulation of ERK1 and ERK2 cascade|cholesterol import|oleic acid binding|response to fatty acid|lipoprotein particle binding|positive regulation of triglyceride metabolic process|energy homeostasis|response to linoleic acid|cell-cell adhesion via plasma-membrane adhesion molecules|cellular response to…	rno04152,rno04512,rno04145,rno04640,rno04920,rno03320,rno04975,rno04979,rno04931,rno05144	AMPK signaling pathway|ECM-receptor interaction|Phagosome|Hematopoietic cell lineage|Adipocytokine signaling pathway|PPAR signaling pathway|Fat digestion and absorption|Cholesterol metabolism|Insulin resistance|Malaria
Cd37	43.3825	0.317798	-3.68377	0.444207	-1.1707	0.00022981	0.0042506	Down	3.63234	2.38669	2.48033	2.29473	1.48845	1.39825	0.514032	1.13421	GeneID:29185,Genbank:XM_017588850.1,RGD:62035	CD37 molecule		GO:0002920,GO:0005887,GO:0007166,GO:0008285,GO:0016021,GO:0030886,GO:0042832,GO:0050688,GO:0001772,GO:0002639	regulation of humoral immune response|integral component of plasma membrane|cell surface receptor signaling pathway|negative regulation of cell proliferation|integral component of membrane|negative regulation of myeloid dendritic cell activation|defense response to protozoan|regulation of defense response to virus|immunological synapse|positive regulation of immunoglobulin production	rno04640	Hematopoietic cell lineage
Cd3e	25.5943	0.431339	-3.3224	0.370339	-1.43308	0.000892462	0.0121694	Down	3.4074	0.924339	1.39092	1.97189	0.822048	0.637094	0.634321	0.574207	GeneID:315609,Genbank:XM_008766161.2,RGD:1309222	CD3e molecule		GO:0007584,GO:0009897,GO:0010628,GO:0010629,GO:0016021,GO:0016358,GO:0017124,GO:0045086,GO:0021549,GO:0045879,GO:0031295,GO:0046641,GO:0032729,GO:0046649,GO:0046982,GO:0050731,GO:0050850,GO:0050852,GO:0050870,GO:0051260,GO:0001772,GO:0002669,GO:0003674,GO:0004871,GO:0004888,GO:0005575,GO:0005886,GO:0005911,GO:0007166,GO:0032753,GO:0033077,GO:0042101,GO:0042102,GO:0042105,GO:0042803,GO:0097190,GO:…	response to nutrient|external side of plasma membrane|positive regulation of gene expression|negative regulation of gene expression|integral component of membrane|dendrite development|SH3 domain binding|positive regulation of interleukin-2 biosynthetic process|cerebellum development|negative regulation of smoothened signaling pathway|T cell costimulation|positive regulation of alpha-beta T cell p…	rno04640,rno04660,rno04658,rno04659,rno05340,rno05166,rno05162,rno05142	Hematopoietic cell lineage|T cell receptor signaling pathway|Th1 and Th2 cell differentiation|Th17 cell differentiation|Primary immunodeficiency|HTLV-I infection|Measles|Chagas disease (American trypanosomiasis)
Cd4	290.31	0.209754	-5.42131	0.45466	-1.13714	5.9165e-08	5.52782e-06	Down	13.0366	5.85647	7.80892	7.38037	3.99552	3.73132	3.75398	3.02471	GeneID:24932,Genbank:XM_006237333.3,RGD:2306	Cd4 molecule		GO:0007155,GO:0007166,GO:0008270,GO:0009897,GO:0009986,GO:0010524,GO:0042011,GO:0015026,GO:0042012,GO:0019865,GO:0042102,GO:0019899,GO:0042110,GO:0042289,GO:0042802,GO:0042803,GO:0050870,GO:0043123,GO:0051924,GO:0043410,GO:0070374,GO:0045058,GO:0097011,GO:1990782,GO:0001816,GO:0001934,GO:0002250,GO:0005788,GO:0005789,GO:0005886,GO:0005887,GO:0006948,GO:0019901,GO:0030217,GO:0032355,GO:0032507,GO:…	cell adhesion|cell surface receptor signaling pathway|zinc ion binding|external side of plasma membrane|cell surface|positive regulation of calcium ion transport into cytosol|interleukin-16 binding|coreceptor activity|interleukin-16 receptor activity|immunoglobulin binding|positive regulation of T cell proliferation|enzyme binding|T cell activation|MHC class II protein binding|identical protein b…	rno04514,rno04640,rno04612,rno04660,rno04658,rno04659,rno05340	Cell adhesion molecules (CAMs)|Hematopoietic cell lineage|Antigen processing and presentation|T cell receptor signaling pathway|Th1 and Th2 cell differentiation|Th17 cell differentiation|Primary immunodeficiency
Cd5	12.1054	0.553954	-3.05182	0.309805	-1.69057	0.00227458	0.0235401	Down	1.35117	0.424482	0.56556	0.954682	0.222834	0.184211	0.253952	0.290549	GeneID:54236,Genbank:NM_019295.1,RGD:2309	Cd5 molecule		GO:0005886,GO:0006898,GO:0009897,GO:0009966,GO:0016021,GO:0031295,GO:0044214,GO:0097190,GO:0005044,GO:0005515	plasma membrane|receptor-mediated endocytosis|external side of plasma membrane|regulation of signal transduction|integral component of membrane|T cell costimulation|spanning component of plasma membrane|apoptotic signaling pathway|scavenger receptor activity|protein binding	rno04640	Hematopoietic cell lineage
Cd68	62.2739	0.295602	-4.22004	0.421191	-1.24745	2.44258e-05	0.000764984	Down	10.7728	4.36827	6.65466	5.49151	2.18065	3.21909	2.66268	2.68374	GeneID:287435,Genbank:NM_001031638.1,RGD:1305970	Cd68 molecule		GO:0005765,GO:0016021,GO:0071310	lysosomal membrane|integral component of membrane|cellular response to organic substance	rno04142	Lysosome
Cd72	6.50246	0.781937	-2.55336	0.250596	-1.99657	0.0106689	0.0673761	Down	0.838142	0.334362	0.481127	0.958797	0.379134	0.130592	0.0600109	0.0588507	GeneID:313498,Genbank:NM_001015016.1,RGD:1309757	Cd72 molecule		GO:0005887	integral component of plasma membrane	rno04662	B cell receptor signaling pathway
Cd8b	15.0479	0.518211	-1.99604	0.488229	-1.03437	0.0459292	0.177299	Down	2.11154	0.393101	1.82265	1.6577	0.668608	0.537368	0.776087	0.761082	GeneID:24931,Genbank:NM_031539.1,RGD:2317	CD8b molecule		GO:0016021,GO:0002250,GO:0009897,GO:0009986	integral component of membrane|adaptive immune response|external side of plasma membrane|cell surface	rno04514,rno04640,rno04612,rno04660,rno05340	Cell adhesion molecules (CAMs)|Hematopoietic cell lineage|Antigen processing and presentation|T cell receptor signaling pathway|Primary immunodeficiency
Cd93	243.566	0.206167	5.22377	2.1096	1.07697	1.75321e-07	1.40403e-05	Up	3.63391	3.57788	3.09437	2.01171	6.32666	6.31288	4.35613	7.43901	GeneID:84398,Genbank:NM_053383.1,RGD:621251	CD93 molecule		GO:0009986,GO:0016021,GO:0030246,GO:0031410,GO:0098609,GO:0001849,GO:0005509,GO:0005886	cell surface|integral component of membrane|carbohydrate binding|cytoplasmic vesicle|cell-cell adhesion|complement component C1q binding|calcium ion binding|plasma membrane
Cdc25c	10.1659	0.567223	-3.22005	0.28195	-1.82649	0.00128167	0.0156617	Down	0.41877	0.526242	0.444056	0.345201	0.110501	0.114186	0.183652	0.0514574	GeneID:307511,Genbank:XM_008772039.2,RGD:1311875	cell division cycle 25C		GO:0005634,GO:0005737,GO:0007283,GO:0016607,GO:0019901,GO:0035335,GO:0048471,GO:0050699,GO:1902751,GO:0000086,GO:0004725,GO:0005515	nucleus|cytoplasm|spermatogenesis|nuclear speck|protein kinase binding|peptidyl-tyrosine dephosphorylation|perinuclear region of cytoplasm|WW domain binding|positive regulation of cell cycle G2/M phase transition|G2/M transition of mitotic cell cycle|protein tyrosine phosphatase activity|protein binding	rno04110,rno04114,rno04914,rno05206	Cell cycle|Oocyte meiosis|Progesterone-mediated oocyte maturation|MicroRNAs in cancer
Cdca8	10.8176	0.532957	-2.41796	0.409329	-1.28867	0.0156077	0.0868789	Down	1.25788	0.916346	0.537195	0.824364	0.519524	0.298248	0.274108	0.268808	GeneID:500545,Genbank:XM_008764064.1,RGD:1566306	cell division cycle associated 8		GO:0045171,GO:0005634,GO:0051233,GO:0005730,GO:0051276,GO:0005737,GO:0007080,GO:0010369,GO:0030496,GO:0051301,GO:0032133,GO:0032991,GO:0000070,GO:0000775	intercellular bridge|nucleus|spindle midzone|nucleolus|chromosome organization|cytoplasm|mitotic metaphase plate congression|chromocenter|midbody|cell division|chromosome passenger complex|protein-containing complex|mitotic sister chromatid segregation|chromosome, centromeric region
Cdh22	93.9863	0.600836	-2.75587	0.317356	-1.65582	0.00585367	0.0452877	Down	1.04862	1.74896	3.09129	2.61181	0.242587	0.642356	1.23832	0.409501	GeneID:29182,Genbank:NM_019161.2,RGD:2321	cadherin 22		GO:0016339,GO:0005886,GO:0016342,GO:0034332,GO:0005913,GO:0007043,GO:0007156,GO:0007275,GO:0042803,GO:0007420,GO:0044331,GO:0045296,GO:0008092,GO:0009986,GO:0000902,GO:0016021,GO:0005509	calcium-dependent cell-cell adhesion via plasma membrane cell adhesion molecules|plasma membrane|catenin complex|adherens junction organization|cell-cell adherens junction|cell-cell junction assembly|homophilic cell adhesion via plasma membrane adhesion molecules|multicellular organism development|protein homodimerization activity|brain development|cell-cell adhesion mediated by cadherin|cadherin…
Cdh26	51.3025	0.247493	6.02736	2.81226	1.49173	1.66656e-09	2.83822e-07	Up	0.687672	0.556237	0.592884	0.826558	1.77703	1.93973	1.73519	1.63171	GeneID:311693,Genbank:XM_008762509.2,RGD:1311632	cadherin 26		GO:0016021,GO:0005509,GO:0005886,GO:0007156	integral component of membrane|calcium ion binding|plasma membrane|homophilic cell adhesion via plasma membrane adhesion molecules
Cdh5	710.934	0.172178	6.76144	2.24104	1.16417	1.36629e-11	4.71333e-09	Up	18.6682	17.2024	15.6765	12.4124	25.4281	38.5229	30.2126	40.2907	GeneID:307618,Genbank:NM_001107407.1,RGD:1307370	cadherin 5		GO:0005912,GO:0005913,GO:0005923,GO:0007043,GO:0016342,GO:0007156,GO:0019903,GO:0030054,GO:0007179,GO:0034332,GO:0042803,GO:0044325,GO:0044331,GO:0045296,GO:0045766,GO:0000902,GO:0001955,GO:0002040,GO:0005102,GO:0005509,GO:0005886,GO:0005911,GO:0007275,GO:0007507,GO:0008013,GO:0008092,GO:0008285,GO:0009897,GO:0009986,GO:0050728,GO:0071944,GO:0016021,GO:0098609,GO:0016339,GO:1903142,GO:2000114	adherens junction|cell-cell adherens junction|bicellular tight junction|cell-cell junction assembly|catenin complex|homophilic cell adhesion via plasma membrane adhesion molecules|protein phosphatase binding|cell junction|transforming growth factor beta receptor signaling pathway|adherens junction organization|protein homodimerization activity|ion channel binding|cell-cell adhesion mediated by ca…	rno04514,rno04670,rno05418	Cell adhesion molecules (CAMs)|Leukocyte transendothelial migration|Fluid shear stress and atherosclerosis
Cdhr5	14.5649	0.457872	-2.61784	0.435687	-1.19864	0.00884879	0.0593478	Down	0.849691	0.523649	0.549428	0.579657	0.34018	0.127826	0.23496	0.316824	GeneID:171554,Genbank:XM_006230509.3,RGD:620504	cadherin-related family member 5		GO:0044214,GO:0007155,GO:0007156,GO:0050839,GO:0008013,GO:0016021,GO:0016324,GO:0030154,GO:0031526,GO:0090675,GO:0031528,GO:0005509,GO:0032532,GO:0005905	spanning component of plasma membrane|cell adhesion|homophilic cell adhesion via plasma membrane adhesion molecules|cell adhesion molecule binding|beta-catenin binding|integral component of membrane|apical plasma membrane|cell differentiation|brush border membrane|intermicrovillar adhesion|microvillus membrane|calcium ion binding|regulation of microvillus length|clathrin-coated pit
Cds1	40.793	0.294864	-3.65036	0.474225	-1.07636	0.000261876	0.00460559	Down	1.95551	2.9971	2.39592	3.12754	1.39201	1.24002	1.18524	0.894095	GeneID:81925,Genbank:NM_031242.2,RGD:621185	CDP-diacylglycerol synthase 1		GO:0005783,GO:0005789,GO:0006655,GO:0006661,GO:0016020,GO:0016021,GO:0016024,GO:0004605	endoplasmic reticulum|endoplasmic reticulum membrane|phosphatidylglycerol biosynthetic process|phosphatidylinositol biosynthetic process|membrane|integral component of membrane|CDP-diacylglycerol biosynthetic process|phosphatidate cytidylyltransferase activity	rno00564,rno04070	Glycerophospholipid metabolism|Phosphatidylinositol signaling system
Cdx1	1.18425	1.79763	-2.01265	0.0814461	-3.61801	0.0441511		Down	0.052269	0.11677	0.0466737	0.29545	0	0	0	0	GeneID:364883,Genbank:XM_006254816.2,RGD:621233	caudal type homeo box 1	Homeobox	GO:0045944,GO:0009948,GO:0001205,GO:0009952,GO:0003700,GO:0060349,GO:0005634,GO:0014807,GO:0006357,GO:0006366,GO:0030154,GO:0007389,GO:0000977,GO:0044212,GO:0009790,GO:0000980,GO:0009887	positive regulation of transcription by RNA polymerase II|anterior/posterior axis specification|transcriptional activator activity, RNA polymerase II distal enhancer sequence-specific DNA binding|anterior/posterior pattern specification|DNA binding transcription factor activity|bone morphogenesis|nucleus|regulation of somitogenesis|regulation of transcription by RNA polymerase II|transcription by…
Cebpa	23.1261	0.430558	-2.86211	0.425636	-1.23231	0.00420825	0.0360393	Down	2.02064	0.703023	0.828218	0.998613	0.664301	0.36129	0.365252	0.423315	GeneID:24252,Genbank:NM_001287577.1,RGD:2326	CCAAT/enhancer binding protein alpha	C/EBP	GO:0045944,GO:0045945,GO:0046982,GO:0048469,GO:0071356,GO:0071407,GO:0048839,GO:0071548,GO:0071837,GO:0080184,GO:0090575,GO:2000144,GO:0001077,GO:0001228,GO:0001889,GO:0005634,GO:0001892,GO:0005654,GO:0005667,GO:0005730,GO:0007219,GO:0007584,GO:0006351,GO:0007613,GO:0006355,GO:0008134,GO:0008203,GO:0000050,GO:0030324,GO:0008285,GO:0000122,GO:0030851,GO:0000978,GO:0031100,GO:0032991,GO:0001013,GO:…	positive regulation of transcription by RNA polymerase II|positive regulation of transcription by RNA polymerase III|protein heterodimerization activity|cell maturation|cellular response to tumor necrosis factor|cellular response to organic cyclic compound|inner ear development|response to dexamethasone|HMG box domain binding|response to phenylpropanoid|RNA polymerase II transcription factor comp…	rno05200,rno05202,rno05221,rno04932	Pathways in cancer|Transcriptional misregulation in cancers|Acute myeloid leukemia|Non-alcoholic fatty liver disease (NAFLD)
Cep72	13.3066	0.558583	-2.10805	0.442111	-1.17752	0.0350268	0.14902	Down	1.20419	0.712111	0.347887	0.500492	0.112148	0.347662	0.42603	0.243712	GeneID:308064,Genbank:XM_217737.8,RGD:1566336	centrosomal protein 72		GO:0033566,GO:0034451,GO:0042802,GO:1904779,GO:0005813,GO:0007051,GO:0007099	gamma-tubulin complex localization|centriolar satellite|identical protein binding|regulation of protein localization to centrosome|centrosome|spindle organization|centriole replication
Cfp	121.613	0.20993	-5.91688	0.422748	-1.24213	3.28101e-09	5.19326e-07	Down	11.6143	11.5689	9.83638	9.81357	5.24469	5.28897	3.96072	2.64828	GeneID:299314,Genbank:NM_001106757.2,RGD:1594557	complement factor properdin		GO:0031012,GO:0003674,GO:0005575,GO:0008150	extracellular matrix|molecular_function|cellular_component|biological_process	rno05168	Herpes simplex infection
Ch25h	29.9606	0.376651	-3.03703	0.452534	-1.1439	0.00238919	0.0244629	Down	0.882045	1.38946	0.686646	0.937491	0.549043	0.542682	0.204037	0.377952	GeneID:309527,Genbank:XM_006231291.3,RGD:1310575	cholesterol 25-hydroxylase		GO:0035754,GO:0005506,GO:0055114,GO:0005789,GO:0006629,GO:0008203,GO:0008395,GO:0016020,GO:0016021,GO:0016126,GO:0000254,GO:0016491,GO:0001567	B cell chemotaxis|iron ion binding|oxidation-reduction process|endoplasmic reticulum membrane|lipid metabolic process|cholesterol metabolic process|steroid hydroxylase activity|membrane|integral component of membrane|sterol biosynthetic process|C-4 methylsterol oxidase activity|oxidoreductase activity|cholesterol 25-hydroxylase activity	rno00120	Primary bile acid biosynthesis
Chaf1b	6.92192	0.665657	-2.42366	0.326843	-1.61333	0.0153648	0.0861219	Down	0.294699	0.329182	0.191383	0.353348	0.0565547	0.116881	0.0537102	0.131679	GeneID:288242,Genbank:XM_006248044.3,RGD:1307634	chromatin assembly factor 1 subunit B		GO:0006334,GO:0006335,GO:0031497,GO:0032991,GO:0033186,GO:0042393,GO:0000790,GO:0005634,GO:0005654	nucleosome assembly|DNA replication-dependent nucleosome assembly|chromatin assembly|protein-containing complex|CAF-1 complex|histone binding|nuclear chromatin|nucleus|nucleoplasm
Chek1	35.6593	0.33851	-3.59776	0.429915	-1.21788	0.000320973	0.0053778	Down	2.7152	1.49676	1.13355	2.05964	0.893253	0.769198	0.600898	0.727934	GeneID:140583,Genbank:NM_080400.1,RGD:620545	checkpoint kinase 1		GO:0004672,GO:0004674,GO:0005515,GO:0005524,GO:0006468,GO:0005575,GO:0006915,GO:0005634,GO:0006974,GO:0006975,GO:0006997,GO:0035407,GO:0007093,GO:0035556,GO:0010468,GO:0042127,GO:0010569,GO:0043231,GO:0045787,GO:0045839,GO:0000077,GO:0046602,GO:0000086,GO:0048096,GO:0000781,GO:0000785,GO:0000794,GO:0001833,GO:0005654,GO:0005657,GO:0005737,GO:0005813,GO:0006281,GO:0010767,GO:0010972,GO:0018107,GO:…	protein kinase activity|protein serine/threonine kinase activity|protein binding|ATP binding|protein phosphorylation|cellular_component|apoptotic process|nucleus|cellular response to DNA damage stimulus|DNA damage induced protein phosphorylation|nucleus organization|histone H3-T11 phosphorylation|mitotic cell cycle checkpoint|intracellular signal transduction|regulation of gene expression|regulat…	rno04110,rno04115,rno04218,rno05203,rno05166	Cell cycle|p53 signaling pathway|Cellular senescence|Viral carcinogenesis|HTLV-I infection
Chi3l1	82.0523	0.382185	-3.85077	0.360555	-1.47171	0.000117745	0.00255506	Down	11.5077	5.05186	5.96804	3.17187	3.87192	1.37022	1.71266	1.72895	GeneID:89824,Genbank:NM_053560.2,RGD:620874	chitinase 3 like 1		GO:0005737,GO:0005783,GO:0005975,GO:0006032,GO:0006915,GO:0030324,GO:0006954,GO:0034612,GO:0007250,GO:0045766,GO:0048471,GO:0051897,GO:0070374,GO:0003674,GO:0004568,GO:0005576,GO:0005615,GO:0008061,GO:0009612,GO:0010800,GO:0070555,GO:0030246,GO:0070741,GO:0071347,GO:0071356,GO:0072606	cytoplasm|endoplasmic reticulum|carbohydrate metabolic process|chitin catabolic process|apoptotic process|lung development|inflammatory response|response to tumor necrosis factor|activation of NF-kappaB-inducing kinase activity|positive regulation of angiogenesis|perinuclear region of cytoplasm|positive regulation of protein kinase B signaling|positive regulation of ERK1 and ERK2 cascade|molecula…
Chp2	25.5894	0.345571	2.90969	2.00764	1.0055	0.00361789	0.0325734	Up	1.4243	1.19321	0.741899	0.894535	2.06707	2.52435	1.60618	1.80847	GeneID:308965,Genbank:XM_017589206.1,RGD:727796	calcineurin-like EF hand protein 2		GO:0070886,GO:0010922,GO:0005634,GO:0071277,GO:0015031,GO:0019904,GO:0005737,GO:0005886,GO:0030641,GO:0042307,GO:0006883,GO:0008284,GO:0045944,GO:0005509,GO:0009898,GO:0005515	positive regulation of calcineurin-NFAT signaling cascade|positive regulation of phosphatase activity|nucleus|cellular response to calcium ion|protein transport|protein domain specific binding|cytoplasm|plasma membrane|regulation of cellular pH|positive regulation of protein import into nucleus|cellular sodium ion homeostasis|positive regulation of cell proliferation|positive regulation of transc…
Chrna2	20.7394	0.53069	3.39314	3.48391	1.80071	0.000690964	0.0098477	Up	0.5961	0	0.77796	0.388782	1.30675	1.15027	1.70066	1.66778	GeneID:170945,Genbank:NM_133420.1,RGD:621533	cholinergic receptor nicotinic alpha 2 subunit		GO:0045211,GO:0030054,GO:0005892,GO:0050877,GO:0034220,GO:0051291,GO:0007165,GO:0060079,GO:0007268,GO:0007271,GO:0007274,GO:0035094,GO:0008144,GO:0071944,GO:0042166,GO:0015464,GO:0042391,GO:0016020,GO:0005230,GO:0043005,GO:0022848,GO:0005887,GO:0045202	postsynaptic membrane|cell junction|acetylcholine-gated channel complex|nervous system process|ion transmembrane transport|protein heterooligomerization|signal transduction|excitatory postsynaptic potential|chemical synaptic transmission|synaptic transmission, cholinergic|neuromuscular synaptic transmission|response to nicotine|drug binding|cell periphery|acetylcholine binding|acetylcholine recep…	rno04080	Neuroactive ligand-receptor interaction
Chrne	34.4007	0.483538	-5.60011	0.153056	-2.70787	2.14211e-08	2.36168e-06	Down	1.20091	1.21244	1.85599	1.47946	0.536266	0.151131	0.092599	0.0681065	GeneID:29422,Genbank:XM_017597172.1,RGD:2353	cholinergic receptor nicotinic epsilon subunit		GO:0045202,GO:0030054,GO:0005887,GO:0045211,GO:0034220,GO:0005892,GO:0050877,GO:0006812,GO:0007165,GO:0007268,GO:0007271,GO:0035094,GO:0007274,GO:0060079,GO:0042166,GO:0015464,GO:0016021,GO:0042391,GO:0022848,GO:0003009,GO:0004888,GO:0043005,GO:0005230	synapse|cell junction|integral component of plasma membrane|postsynaptic membrane|ion transmembrane transport|acetylcholine-gated channel complex|nervous system process|cation transport|signal transduction|chemical synaptic transmission|synaptic transmission, cholinergic|response to nicotine|neuromuscular synaptic transmission|excitatory postsynaptic potential|acetylcholine binding|acetylcholine …	rno04080	Neuroactive ligand-receptor interaction
Cldn15	16.0569	0.501045	-2.21101	0.463996	-1.10781	0.0270354	0.12506	Down	0.849402	0.805035	0.436698	0.290984	0.298844	0.112294	0.309615	0.303628	GeneID:304388,Genbank:XM_006249155.3,RGD:1310678	claudin 15		GO:0016021,GO:0016328,GO:0005198,GO:0005923,GO:0006811	integral component of membrane|lateral plasma membrane|structural molecule activity|bicellular tight junction|ion transport	rno04514,rno04530,rno04670,rno05160	Cell adhesion molecules (CAMs)|Tight junction|Leukocyte transendothelial migration|Hepatitis C
Clec11a	44.6489	0.480056	-2.568	0.425495	-1.23278	0.0102287	0.0655632	Down	6.06527	3.43881	0.820605	1.90466	1.79444	1.10254	0.829066	1.12922	GeneID:29313,Genbank:NM_001012459.1,RGD:3627	C-type lectin domain family 11, member A		GO:0005576,GO:0005615,GO:0005737,GO:0008083,GO:0008284,GO:0010469,GO:0030246,GO:0001503	extracellular region|extracellular space|cytoplasm|growth factor activity|positive regulation of cell proliferation|regulation of signaling receptor activity|carbohydrate binding|ossification
Clec12b	6.19536	0.720729	-2.38355	0.303992	-1.71789	0.0171464	0.0920911	Down	0.183093	0.49084	0.425082	0.344977	0.115951	0.0798782	0.146826	0.0719935	GeneID:502900,Genbank:XM_006237092.3,RGD:1560487	C-type lectin domain family 12, member B		GO:0019903,GO:0030246,GO:0030547,GO:0032991,GO:0045953,GO:2000272,GO:0002769,GO:0009897,GO:0016021	protein phosphatase binding|carbohydrate binding|receptor inhibitor activity|protein-containing complex|negative regulation of natural killer cell mediated cytotoxicity|negative regulation of signaling receptor activity|natural killer cell inhibitory signaling pathway|external side of plasma membrane|integral component of membrane
Clec2d2	6.93124	0.657179	-2.03784	0.395232	-1.33923	0.0415657	0.166238	Down	0.139056	0.155327	0.134518	0.0545841	0.0366928	0.0379163	0.0464631	0.056956	GeneID:362445,Genbank:XM_017592708.1,RGD:1562831	C-type lectin domain family 2 member D2		GO:0005886,GO:0016021,GO:0030246	plasma membrane|integral component of membrane|carbohydrate binding
Clec2g	11.9727	0.541535	2.88649	2.95496	1.56314	0.0038956	0.0340777	Up	0.851382	0.792502	1.14036	0.802071	3.59448	1.7024	1.28014	3.48719	GeneID:362447,Genbank:NM_001048075.1,RGD:1563148	C-type lectin domain family 2, member G		GO:0005886,GO:0016021,GO:0030246	plasma membrane|integral component of membrane|carbohydrate binding
Clec4a1	30.986	0.479895	-2.27296	0.469507	-1.09078	0.0230286	0.11224	Down	6.93592	1.07146	2.10841	3.12808	1.24609	1.28764	1.40531	1.81334	GeneID:362430,Genbank:NM_001005890.2,RGD:1359109	C-type lectin domain family 4, member A1		GO:0016021,GO:0030246	integral component of membrane|carbohydrate binding
Clec4e	9.88999	0.821702	-2.61555	0.225437	-2.1492	0.00890836	0.0594847	Down	3.79124	0.68304	2.40254	1.49779	1.29084	0.133388	0.367774	0	GeneID:450223,Genbank:NM_001005897.1,RGD:1359298	C-type lectin domain family 4, member E		GO:0050715,GO:0006955,GO:0016021,GO:0030246,GO:0038023,GO:0038094,GO:0042742,GO:0045087,GO:0002292	positive regulation of cytokine secretion|immune response|integral component of membrane|carbohydrate binding|signaling receptor activity|Fc-gamma receptor signaling pathway|defense response to bacterium|innate immune response|T cell differentiation involved in immune response	rno04625,rno05152	C-type lectin receptor signaling pathway|Tuberculosis
Clec7a	32.217	0.479538	-2.32472	0.461758	-1.11479	0.0200869	0.102313	Down	3.21663	0.386345	1.60601	1.27078	0.657117	0.716751	0.658737	0.748001	GeneID:502902,Genbank:XM_006237100.3,RGD:1565140	C-type lectin domain family 7, member A		GO:0006910,GO:0008037,GO:0008329,GO:0016021,GO:0030246,GO:0043231,GO:0002221,GO:0005654	phagocytosis, recognition|cell recognition|signaling pattern recognition receptor activity|integral component of membrane|carbohydrate binding|intracellular membrane-bounded organelle|pattern recognition receptor signaling pathway|nucleoplasm	rno04145,rno04625,rno05152	Phagosome|C-type lectin receptor signaling pathway|Tuberculosis
Clmp	99.7242	0.30184	-3.44936	0.485938	-1.04116	0.000561917	0.00836287	Down	4.92026	3.1003	2.1029	1.80261	1.42038	1.81174	1.2014	0.992146	GeneID:286939,Genbank:XM_017595497.1,RGD:708569	CXADR-like membrane protein		GO:0005886,GO:0005923,GO:0008150,GO:0016020,GO:0016021,GO:0048565,GO:0003674,GO:0005881	plasma membrane|bicellular tight junction|biological_process|membrane|integral component of membrane|digestive tract development|molecular_function|cytoplasmic microtubule
Clspn	4.81515	0.841412	-2.18666	0.279345	-1.83988	0.0287675	0.130977	Down	0.169101	0.0871787	0.0464612	0.110289	0.0411885	0.0425618	0.013039	0.0127869	GeneID:298534,Genbank:XM_006238864.3,RGD:1309083	claspin		GO:0007095,GO:0010997,GO:0018105,GO:0032147,GO:0033314,GO:0000077,GO:0005654,GO:0005794	mitotic G2 DNA damage checkpoint|anaphase-promoting complex binding|peptidyl-serine phosphorylation|activation of protein kinase activity|mitotic DNA replication checkpoint|DNA damage checkpoint|nucleoplasm|Golgi apparatus
Cnn1	61.8818	0.398371	3.33369	2.51063	1.32805	0.000857009	0.0117415	Up	2.68314	2.52029	1.57913	2.2405	11.0063	4.65571	2.44507	3.47681	GeneID:65204,Genbank:NM_031747.1,RGD:621883	calponin 1		GO:0031032,GO:1904706,GO:0003779,GO:0005516,GO:0005856	actomyosin structure organization|negative regulation of vascular smooth muscle cell proliferation|actin binding|calmodulin binding|cytoskeleton
Cnpy1	529.373	0.231283	-6.37987	0.359596	-1.47555	1.77243e-10	3.97437e-08	Down	7.69219	8.6353	11.6964	13.5981	5.01507	3.75366	2.23982	3.26953	GeneID:685001,Genbank:XM_017592935.1,RGD:1583296	canopy FGF signaling regulator 1		GO:0005783,GO:0007167	endoplasmic reticulum|enzyme linked receptor protein signaling pathway
Cntd1	9.24267	0.572053	-2.15508	0.425485	-1.23282	0.0311554	0.137708	Down	0.495647	0.474551	0.347748	0.600351	0.112103	0.193068	0.319394	0.139209	GeneID:498001,Genbank:NM_001197217.1,RGD:1564542	cyclin N-terminal domain containing 1		GO:0007131,GO:0007283	reciprocal meiotic recombination|spermatogenesis
Cntfr	46.4038	0.339508	-3.46899	0.44204	-1.17775	0.00052241	0.00785308	Down	1.88312	1.60853	3.16525	3.23504	1.59788	0.966533	0.814277	0.798533	GeneID:313173,Genbank:XM_017593357.1,RGD:1303100	ciliary neurotrophic factor receptor		GO:0070110,GO:0019955,GO:0003360,GO:0070120,GO:0004897,GO:0097059,GO:0005102,GO:0031225,GO:0007548,GO:0043524,GO:0008284,GO:0060538,GO:0001967,GO:0016324	ciliary neurotrophic factor receptor complex|cytokine binding|brainstem development|ciliary neurotrophic factor-mediated signaling pathway|ciliary neurotrophic factor receptor activity|CNTFR-CLCF1 complex|signaling receptor binding|anchored component of membrane|sex differentiation|negative regulation of neuron apoptotic process|positive regulation of cell proliferation|skeletal muscle organ deve…	rno04630,rno04060	Jak-STAT signaling pathway|Cytokine-cytokine receptor interaction
Cntnap2	34.9924	0.482736	2.95567	2.68851	1.42681	0.00311994	0.029498	Up	0.0687896	0.486645	0.122852	0.226819	0.484043	0.825301	0.540145	0.45081	GeneID:500105,Genbank:XM_008762930.2,RGD:1307076	contactin associated protein-like 2		GO:0044224,GO:0030534,GO:0005886,GO:0044325,GO:0030673,GO:0007612,GO:0045163,GO:0008076,GO:0048812,GO:0009986,GO:0016020,GO:0016021,GO:0031175,GO:0019899,GO:0071109,GO:0033270,GO:0021756,GO:0071205,GO:0035176,GO:0021761,GO:0071625,GO:0042297,GO:0021794,GO:0002020,GO:0097060,GO:0043025,GO:0021987,GO:0005769,GO:0030425,GO:0005794	juxtaparanode region of axon|adult behavior|plasma membrane|ion channel binding|axolemma|learning|clustering of voltage-gated potassium channels|voltage-gated potassium channel complex|neuron projection morphogenesis|cell surface|membrane|integral component of membrane|neuron projection development|enzyme binding|superior temporal gyrus development|paranode region of axon|striatum development|pro…	rno04514	Cell adhesion molecules (CAMs)
Col11a2	68.3779	0.312348	-4.1431	0.407793	-1.29409	3.42639e-05	0.000977619	Down	0.937287	0.67941	1.27324	1.15542	0.631464	0.358885	0.209896	0.372469	GeneID:294279,Genbank:XM_017601580.1,RGD:2373	collagen, type XI, alpha 2		GO:0002062,GO:0003674,GO:0005201,GO:0005575,GO:0005581,GO:0007605,GO:0030199,GO:0048705,GO:0051216,GO:0060021,GO:0060023,GO:0001501,GO:0001649,GO:0001894	chondrocyte differentiation|molecular_function|extracellular matrix structural constituent|cellular_component|collagen trimer|sensory perception of sound|collagen fibril organization|skeletal system morphogenesis|cartilage development|roof of mouth development|soft palate development|skeletal system development|osteoblast differentiation|tissue homeostasis	rno04974	Protein digestion and absorption
Col27a1	125.592	0.233729	-5.11638	0.436531	-1.19584	3.11462e-07	2.26508e-05	Down	2.35228	1.92995	1.29189	2.05915	0.955769	0.976285	0.532099	0.685517	GeneID:298101,Genbank:XM_017593250.1,RGD:735115	collagen, type XXVII, alpha 1		GO:0030198,GO:0046872,GO:0003431,GO:0005201,GO:0005583	extracellular matrix organization|metal ion binding|growth plate cartilage chondrocyte development|extracellular matrix structural constituent|fibrillar collagen trimer	rno04974	Protein digestion and absorption
Col5a3	213.518	0.225243	-5.05478	0.454215	-1.13855	4.30896e-07	2.98829e-05	Down	4.54625	3.7079	5.97984	3.50793	2.62014	1.55839	1.35992	2.08556	GeneID:60379,Genbank:XM_017595884.1,RGD:70922	collagen, type V, alpha 3		GO:0007160,GO:0008201,GO:0031012,GO:0043394,GO:0005201,GO:0005588	cell-matrix adhesion|heparin binding|extracellular matrix|proteoglycan binding|extracellular matrix structural constituent|collagen type V trimer	rno04974	Protein digestion and absorption
Col6a1	1671.24	0.168749	-6.54931	0.464841	-1.10519	5.78042e-11	1.6202e-08	Down	78.0649	45.9382	40.7561	46.0344	25.8458	23.5036	20.7881	21.7008	GeneID:294337,Genbank:XM_215375.7,RGD:1565398	collagen, type VI, alpha 1		GO:0005576,GO:0005578,GO:0005615,GO:0008150,GO:0031012,GO:0035987,GO:0042383,GO:0048407,GO:0070208,GO:0071230,GO:0003674,GO:0005575	extracellular region|proteinaceous extracellular matrix|extracellular space|biological_process|extracellular matrix|endodermal cell differentiation|sarcolemma|platelet-derived growth factor binding|protein heterotrimerization|cellular response to amino acid stimulus|molecular_function|cellular_component	rno04151,rno04512,rno04510,rno04974,rno05165	PI3K-Akt signaling pathway|ECM-receptor interaction|Focal adhesion|Protein digestion and absorption|Human papillomavirus infection
Col6a6	138.16	0.230477	-4.75849	0.467577	-1.09673	1.95044e-06	0.000100928	Down	2.97064	1.92894	1.60627	1.64623	1.12834	1.03142	0.659437	0.767942	GeneID:315979,Genbank:XM_017596190.1,RGD:1309172	collagen, type VI, alpha 6		GO:0005576,GO:0005578,GO:0031012	extracellular region|proteinaceous extracellular matrix|extracellular matrix	rno04151,rno04512,rno04510,rno04974,rno05165	PI3K-Akt signaling pathway|ECM-receptor interaction|Focal adhesion|Protein digestion and absorption|Human papillomavirus infection
Col7a1	35.3177	0.394385	-5.61478	0.215479	-2.21438	1.96818e-08	2.2252e-06	Down	0.555914	0.438956	0.718931	0.614012	0.242797	0.0940847	0.0768618	0.0659538	GeneID:301012,Genbank:XM_006243759.3,RGD:1311417	collagen, type VII, alpha 1		GO:0008150,GO:0035987,GO:0042802,GO:0003674,GO:0005575,GO:0005604	biological_process|endodermal cell differentiation|identical protein binding|molecular_function|cellular_component|basement membrane	rno04974	Protein digestion and absorption
Coq10b	1090.02	0.431695	2.34606	2.0178	1.01278	0.0189729	0.0984531	Up	28.3254	49.6442	21.647	29.8028	39.4695	80.1179	89.1008	37.0554	GeneID:301416,Genbank:NM_001009671.1,RGD:1359509	coenzyme Q10B		GO:0045333,GO:0048039,GO:0005739,GO:0005743,GO:0006744	cellular respiration|ubiquinone binding|mitochondrion|mitochondrial inner membrane|ubiquinone biosynthetic process
Cpne6	22.1975	0.393587	-3.51273	0.383536	-1.38256	0.000443523	0.00698731	Down	1.22673	1.22346	1.83873	1.56842	0.323699	0.573416	0.746588	0.473746	GeneID:691478,Genbank:NM_001191113.1,RGD:1583895	copine 6		GO:0016020,GO:0030424,GO:0030425,GO:0045334,GO:0071277,GO:1903861,GO:0001786,GO:0005737,GO:0005886	membrane|axon|dendrite|clathrin-coated endocytic vesicle|cellular response to calcium ion|positive regulation of dendrite extension|phosphatidylserine binding|cytoplasm|plasma membrane
Cpne7	41.2197	0.379447	-3.36919	0.412244	-1.27843	0.000753885	0.0105325	Down	2.39501	2.63532	1.37255	2.32364	0.867784	1.55951	0.50165	0.491951	GeneID:361433,Genbank:XM_006255774.3,RGD:1307466	copine 7		GO:0071277,GO:0005634,GO:0005737,GO:0005886	cellular response to calcium ion|nucleus|cytoplasm|plasma membrane
Cpxm1	55.0716	0.413682	-3.6546	0.350663	-1.51184	0.000257582	0.00456384	Down	6.50892	2.50708	1.30272	2.64307	0.947595	1.10159	1.3499	0.808992	GeneID:296156,Genbank:NM_001106511.1,RGD:1306937	carboxypeptidase X (M14 family), member 1		GO:0004185,GO:0005615,GO:0006508,GO:0006518,GO:0008270,GO:0016485,GO:0004180,GO:0004181	serine-type carboxypeptidase activity|extracellular space|proteolysis|peptide metabolic process|zinc ion binding|protein processing|carboxypeptidase activity|metallocarboxypeptidase activity
Cpz	9.54538	0.784578	-2.0579	0.326559	-1.61459	0.0395993	0.161592	Down	0.609246	1.27033	0.145074	0.420903	0.25722	0	0.284997	0.199633	GeneID:83575,Genbank:XM_006251151.3,RGD:620496	carboxypeptidase Z		GO:0005578,GO:0005615,GO:0005794,GO:0006508,GO:0006518,GO:0008270,GO:0016055,GO:0016485,GO:0030070,GO:0030141,GO:0043025,GO:0004181,GO:0097060,GO:0004185	proteinaceous extracellular matrix|extracellular space|Golgi apparatus|proteolysis|peptide metabolic process|zinc ion binding|Wnt signaling pathway|protein processing|insulin processing|secretory granule|neuronal cell body|metallocarboxypeptidase activity|synaptic membrane|serine-type carboxypeptidase activity
Crlf1	100.325	0.322314	-4.19244	0.391943	-1.35128	2.75967e-05	0.000832479	Down	13.7883	5.22968	8.03976	4.36222	2.66088	2.52514	3.71322	2.52877	GeneID:290655,Genbank:NM_001106074.1,RGD:1311371	cytokine receptor-like factor 1		GO:0005127,GO:0005575,GO:0005615,GO:0008150,GO:0008284,GO:0010469,GO:0019955,GO:0042531,GO:0043524,GO:0046982,GO:0097058,GO:0001657,GO:2000672,GO:0003674,GO:0005125	ciliary neurotrophic factor receptor binding|cellular_component|extracellular space|biological_process|positive regulation of cell proliferation|regulation of signaling receptor activity|cytokine binding|positive regulation of tyrosine phosphorylation of STAT protein|negative regulation of neuron apoptotic process|protein heterodimerization activity|CRLF-CLCF1 complex|ureteric bud development|neg…
Crocc	51.5069	0.267232	-4.0314	0.473909	-1.07732	5.54447e-05	0.00141279	Down	0.688925	0.581845	0.585169	0.601534	0.310369	0.394025	0.218964	0.181695	GeneID:313663,Genbank:XM_017593421.1,RGD:1305364	ciliary rootlet coiled-coil, rootletin		GO:0032053,GO:0005813,GO:0033365,GO:0005814,GO:0035253,GO:0005829,GO:0005886,GO:0007098,GO:0045494,GO:0008104,GO:0045724,GO:0010457,GO:0051656,GO:0010669,GO:1903566,GO:0015629,GO:0001917,GO:0003779,GO:0019894,GO:0005198	ciliary basal body organization|centrosome|protein localization to organelle|centriole|ciliary rootlet|cytosol|plasma membrane|centrosome cycle|photoreceptor cell maintenance|protein localization|positive regulation of cilium assembly|centriole-centriole cohesion|establishment of organelle localization|epithelial structure maintenance|positive regulation of protein localization to cilium|actin cy…
Crtac1	13.9267	0.732693	-3.12264	0.204768	-2.28794	0.00179238	0.0198197	Down	2.05989	0.247792	0.48107	0.358262	0.167245	0.276515	0.0635334	0.0934576	GeneID:171438,Genbank:XM_006231385.3,RGD:621085	cartilage acidic protein 1		GO:0030426,GO:1900121,GO:0005509,GO:0007413,GO:0021772	growth cone|negative regulation of receptor binding|calcium ion binding|axonal fasciculation|olfactory bulb development
Csf3r	8.93678	0.595342	-2.13801	0.413843	-1.27284	0.0325162	0.142221	Down	0.192666	0.107605	0.258062	0.168542	0.101678	0.0900585	0.0689743	0.0270563	GeneID:298518,Genbank:XM_017593288.1,RGD:1309114	colony stimulating factor 3 receptor		GO:0016021,GO:0019221,GO:0030593,GO:0045637,GO:0051916,GO:0097186,GO:0003674,GO:0004896,GO:0005575	integral component of membrane|cytokine-mediated signaling pathway|neutrophil chemotaxis|regulation of myeloid cell differentiation|granulocyte colony-stimulating factor binding|amelogenesis|molecular_function|cytokine receptor activity|cellular_component	rno04630,rno04151,rno04060,rno04640,rno05200	Jak-STAT signaling pathway|PI3K-Akt signaling pathway|Cytokine-cytokine receptor interaction|Hematopoietic cell lineage|Pathways in cancer
Csmd2	10.6369	0.6365	-1.99492	0.414726	-1.26977	0.0460512	0.177461	Down	0.14356	0.138491	0.064096	0.0676225	0.0826501	0.0142343	0.0130822	0.0513171	GeneID:313040,Genbank:XM_017593820.1,RGD:1565728	CUB and Sushi multiple domains 2		GO:0016021	integral component of membrane
Cthrc1	9.1033	0.815171	-2.12566	0.300872	-1.73278	0.0335315	0.145152	Down	2.83981	0.732022	0.390125	0.411589	0.53799	0.47651	0.145981	0.0715791	GeneID:282836,Genbank:NM_172333.2,RGD:628801	collagen triple helix repeat containing 1		GO:0090177,GO:0005581,GO:0005615,GO:0005737,GO:0016477,GO:0017147,GO:0032092,GO:0033690,GO:0043932,GO:0045669,GO:0060071,GO:0060122,GO:0005109,GO:0090090,GO:0005576,GO:0090103,GO:0005578	establishment of planar polarity involved in neural tube closure|collagen trimer|extracellular space|cytoplasm|cell migration|Wnt-protein binding|positive regulation of protein binding|positive regulation of osteoblast proliferation|ossification involved in bone remodeling|positive regulation of osteoblast differentiation|Wnt signaling pathway, planar cell polarity pathway|inner ear receptor cell…
Ctrc	6.85358	0.698373	-2.29719	0.328896	-1.6043	0.0216077	0.107472	Down	1.40865	0.89913	0.628928	1.42185	0.318602	0.109742	0.605156	0.296728	GeneID:362653,Genbank:NM_001077649.2,RGD:1308379	chymotrypsin C		GO:0004252,GO:0006508	serine-type endopeptidase activity|proteolysis
Ctsk	111.127	0.291323	-3.50678	0.492568	-1.02161	0.000453564	0.0071039	Down	15.2468	10.4	8.20226	5.41582	3.56151	5.45224	5.44939	3.56269	GeneID:29175,Genbank:NM_031560.2,RGD:61810	cathepsin K		GO:0043231,GO:0004197,GO:0043394,GO:0005518,GO:0045453,GO:0005615,GO:0005654,GO:0051603,GO:0005737,GO:0005764,GO:1903146,GO:1903955,GO:0006508,GO:0001957,GO:0008234,GO:0001968,GO:0030574	intracellular membrane-bounded organelle|cysteine-type endopeptidase activity|proteoglycan binding|collagen binding|bone resorption|extracellular space|nucleoplasm|proteolysis involved in cellular protein catabolic process|cytoplasm|lysosome|regulation of autophagy of mitochondrion|positive regulation of protein targeting to mitochondrion|proteolysis|intramembranous ossification|cysteine-type pep…	rno04142,rno04210,rno04620,rno04380,rno05323	Lysosome|Apoptosis|Toll-like receptor signaling pathway|Osteoclast differentiation|Rheumatoid arthritis
Ctss	209.705	0.234404	-4.64401	0.470225	-1.08858	3.41716e-06	0.000158533	Down	32.4686	16.2138	25.1726	17.921	9.83754	9.49896	13.4015	7.58503	GeneID:50654,Genbank:NM_017320.1,RGD:621513	cathepsin S		GO:0005518,GO:0005576,GO:0005615,GO:0005764,GO:0030574,GO:0034769,GO:0006508,GO:0043231,GO:0043236,GO:2001259,GO:0043394,GO:0001656,GO:0001968,GO:0002250,GO:0004197,GO:0004252,GO:0006955,GO:0008233,GO:0008234,GO:0009986,GO:0010447,GO:0016020,GO:0045453,GO:0016485,GO:0048002,GO:0019882,GO:0050729,GO:0051603,GO:0051930,GO:0097067	collagen binding|extracellular region|extracellular space|lysosome|collagen catabolic process|basement membrane disassembly|proteolysis|intracellular membrane-bounded organelle|laminin binding|positive regulation of cation channel activity|proteoglycan binding|metanephros development|fibronectin binding|adaptive immune response|cysteine-type endopeptidase activity|serine-type endopeptidase activi…	rno04145,rno04142,rno04210,rno04612,rno05152	Phagosome|Lysosome|Apoptosis|Antigen processing and presentation|Tuberculosis
Cxcl13	18.0161	0.494986	-2.61704	0.407423	-1.2954	0.00886954	0.0593981	Down	1.48747	1.57407	3.21574	2.0651	1.57	0.768483	0.392379	0.53871	GeneID:498335,Genbank:XM_006250710.3,RGD:1564256	C-X-C motif chemokine ligand 13		GO:0070098,GO:0035768,GO:0010820,GO:0005615,GO:0090630,GO:0035769,GO:0017134,GO:2000545,GO:0042127,GO:0031724,GO:0005623,GO:0042742,GO:0006954,GO:0006955,GO:0007166,GO:0007186,GO:0031735,GO:0007204,GO:0045236,GO:0032496,GO:0007267,GO:0046982,GO:0033625,GO:0008009,GO:0048018,GO:0033634,GO:0002518,GO:0048248,GO:0035754,GO:0008201,GO:0002690,GO:0048535,GO:0010469,GO:0005576	chemokine-mediated signaling pathway|endothelial cell chemotaxis to fibroblast growth factor|positive regulation of T cell chemotaxis|extracellular space|activation of GTPase activity|B cell chemotaxis across high endothelial venule|fibroblast growth factor binding|negative regulation of endothelial cell chemotaxis to fibroblast growth factor|regulation of cell proliferation|CXCR5 chemokine recep…	rno04060,rno04062	Cytokine-cytokine receptor interaction|Chemokine signaling pathway
Cylc2	2.18771	1.58664	2.43404	14.5398	3.86194	0.0149315		Up	0	0	0	0.0240737	0.188801	0.0836128	0	0.150719	GeneID:500458,Genbank:XM_008763719.2,RGD:1562799	cylicin 2
Cyp26b1	30.9666	0.379991	3.33679	2.40819	1.26795	0.000847535	0.0116354	Up	0.583805	0.326058	0.417048	0.164997	1.1297	0.573069	0.858301	0.803448	GeneID:312495,Genbank:NM_181087.2,RGD:631379	cytochrome P450, family 26, subfamily b, polypeptide 1		GO:0006954,GO:0007140,GO:0007283,GO:0008401,GO:0009954,GO:0010628,GO:0048384,GO:0016125,GO:0048385,GO:0016491,GO:0048387,GO:0016709,GO:0055114,GO:0060349,GO:0061436,GO:0070268,GO:0071300,GO:2001037,GO:0001709,GO:0001768,GO:0001972,GO:0005506,GO:0005575,GO:0005737,GO:0005789,GO:0006805,GO:0020037,GO:0030326,GO:0031090,GO:0032526,GO:0033189,GO:0034653,GO:0043587,GO:0045580	inflammatory response|male meiotic nuclear division|spermatogenesis|retinoic acid 4-hydroxylase activity|proximal/distal pattern formation|positive regulation of gene expression|retinoic acid receptor signaling pathway|sterol metabolic process|regulation of retinoic acid receptor signaling pathway|oxidoreductase activity|negative regulation of retinoic acid receptor signaling pathway|oxidoreducta…	rno00830	Retinol metabolism
Cyp46a1	2.85378	1.17503	-2.25742	0.159041	-2.65253	0.0239818		Down	0.163365	0.18248	0.204228	0.123122	0.0689717	0	0.0327514	0	GeneID:362782,Genbank:NM_001108723.1,RGD:1306605	cytochrome P450, family 46, subfamily a, polypeptide 1		GO:0006805,GO:0020037,GO:0033781,GO:0055114,GO:0005506,GO:0006707	xenobiotic metabolic process|heme binding|cholesterol 24-hydroxylase activity|oxidation-reduction process|iron ion binding|cholesterol catabolic process	rno00120	Primary bile acid biosynthesis
Cyr61	2748.18	0.22378	4.93787	2.15098	1.105	7.8982e-07	4.94244e-05	Up	73.8608	99.3031	64.2007	87.4096	196.193	111.76	118.863	233.92	GeneID:83476,Genbank:NM_031327.2,RGD:620763	cysteine-rich, angiogenic inducer, 61		GO:0003278,GO:0003281,GO:0005178,GO:0005520,GO:0010518,GO:0005578,GO:0010811,GO:0005615,GO:0030198,GO:0030335,GO:0045669,GO:0030513,GO:0045766,GO:0045860,GO:0045944,GO:0001558,GO:0070372,GO:0050840,GO:0001649,GO:0072593,GO:0060413,GO:0001934,GO:0002041,GO:0098609,GO:2000304,GO:0003181,GO:0006935,GO:0007155,GO:0007165,GO:0007267,GO:0033690,GO:0008201,GO:0043065,GO:0043066,GO:0043280,GO:0044319,GO:…	apoptotic process involved in heart morphogenesis|ventricular septum development|integrin binding|insulin-like growth factor binding|positive regulation of phospholipase activity|proteinaceous extracellular matrix|positive regulation of cell-substrate adhesion|extracellular space|extracellular matrix organization|positive regulation of cell migration|positive regulation of osteoblast differentiat…
Cyyr1	507.231	0.136369	10.835	2.78478	1.47756	2.34916e-27	1.58028e-23	Up	5.50479	4.80733	4.51333	3.92876	11.9902	13.3543	10.0494	13.7251	GeneID:304138,Genbank:NM_001013980.1,RGD:1359578	cysteine and tyrosine rich 1		GO:0016021,GO:0003674,GO:0005575,GO:0008150	integral component of membrane|molecular_function|cellular_component|biological_process
Dcaf12	2.11103	1.47764	-3.01462	0.0456093	-4.45453	0.00257301		Down	0.139293	0.0777957	0.0414606	0.153096	0	0	0	0	GeneID:313296,Genbank:XM_008773519.2,RGD:1563873	DDB1 and CUL4 associated factor 12		GO:0080008,GO:0003674,GO:0005575,GO:0008150	Cul4-RING E3 ubiquitin ligase complex|molecular_function|cellular_component|biological_process
Dcdc2b	1.13671	1.77186	-2.01472	0.0842131	-3.56981	0.0439336		Down	0.188291	0.0525807	0.168135	0.0443463	0	0	0	0	GeneID:682416,Genbank:XM_008764181.2,RGD:1583476	doublecortin domain containing 2B		GO:0030864,GO:0032502,GO:0005815,GO:0005874,GO:0007165	cortical actin cytoskeleton|developmental process|microtubule organizing center|microtubule|signal transduction
Dclre1c	66.5788	0.245011	-5.11722	0.41935	-1.25377	3.10077e-07	2.26508e-05	Down	2.2126	1.93712	1.99354	1.69009	1.05197	0.913115	0.639396	0.509465	GeneID:259171,Genbank:XM_017600460.1,RGD:708574	DNA cross-link repair 1C		GO:0090305,GO:0010212,GO:0002250,GO:0030183,GO:0003674,GO:0031848,GO:0003684,GO:0005575,GO:0005654,GO:0005794,GO:0033151,GO:0035312,GO:0006302,GO:0036297,GO:0006303,GO:0051276,GO:0006310,GO:0000014,GO:0070419,GO:0008150,GO:0000723,GO:0008409,GO:0000784	nucleic acid phosphodiester bond hydrolysis|response to ionizing radiation|adaptive immune response|B cell differentiation|molecular_function|protection from non-homologous end joining at telomere|damaged DNA binding|cellular_component|nucleoplasm|Golgi apparatus|V(D)J recombination|5'-3' exodeoxyribonuclease activity|double-strand break repair|interstrand cross-link repair|double-strand break re…	rno03450,rno05340	Non-homologous end-joining|Primary immunodeficiency
Dennd1c	43.2777	0.328101	-4.14871	0.389259	-1.3612	3.34359e-05	0.000965336	Down	4.20398	2.42056	1.89633	2.85809	1.50958	0.803591	0.781993	1.0651	GeneID:363326,Genbank:NM_001126289.1,RGD:1590869	DENN domain containing 1C		GO:0017112,GO:0003674,GO:0005575,GO:0008150	Rab guanyl-nucleotide exchange factor activity|molecular_function|cellular_component|biological_process
Deptor	902.735	0.120487	8.78866	2.08337	1.05892	1.5135e-18	2.26251e-15	Up	8.56657	8.64827	9.29044	6.60653	16.7574	16.1372	14.6956	17.4133	GeneID:314979,Genbank:XM_017595234.1,RGD:1561030	DEP domain containing MTOR-interacting protein		GO:0006469,GO:0032007,GO:0035556,GO:0045792,GO:2001236,GO:0005622,GO:0005737	negative regulation of protein kinase activity|negative regulation of TOR signaling|intracellular signal transduction|negative regulation of cell size|regulation of extrinsic apoptotic signaling pathway|intracellular|cytoplasm	rno04150,rno04140	mTOR signaling pathway|Autophagy - animal
Dfna5	8.02443	0.663113	-2.09738	0.381354	-1.3908	0.0359604	0.151155	Down	0.917758	0.356572	0.391941	0.300731	0.336932	0.130563	0.119995	0.117675	GeneID:353316,Genbank:NM_001191749.1,RGD:727871	deafness, autosomal dominant 5 (human)		GO:0005886,GO:0008150,GO:0008219,GO:0008285,GO:0016020,GO:0043410,GO:0060113,GO:0070265,GO:0070269,GO:0071356,GO:0098586,GO:0005546,GO:1901612,GO:0005575,GO:2001244,GO:0005829	plasma membrane|biological_process|cell death|negative regulation of cell proliferation|membrane|positive regulation of MAPK cascade|inner ear receptor cell differentiation|necrotic cell death|pyroptosis|cellular response to tumor necrosis factor|cellular response to virus|phosphatidylinositol-4,5-bisphosphate binding|cardiolipin binding|cellular_component|positive regulation of intrinsic apoptot…
Dgkg	37.6758	0.376365	-2.81454	0.479867	-1.05929	0.00488476	0.0400241	Down	0.896027	0.883886	0.332513	0.383695	0.307059	0.317298	0.244957	0.25166	GeneID:25666,Genbank:XM_006248540.3,RGD:2499	diacylglycerol kinase, gamma		GO:0005509,GO:0005524,GO:0005622,GO:0007205,GO:0035556,GO:0046486,GO:0046834,GO:0048666,GO:0003951,GO:0004143	calcium ion binding|ATP binding|intracellular|protein kinase C-activating G-protein coupled receptor signaling pathway|intracellular signal transduction|glycerolipid metabolic process|lipid phosphorylation|neuron development|NAD+ kinase activity|diacylglycerol kinase activity	rno00561,rno00564,rno04070,rno04072,rno05231	Glycerolipid metabolism|Glycerophospholipid metabolism|Phosphatidylinositol signaling system|Phospholipase D signaling pathway|Choline metabolism in cancer
Dgki	18.6982	0.440295	-2.65956	0.444115	-1.17099	0.00782417	0.0549353	Down	0.201434	0.217504	0.221841	0.0885581	0.0992184	0.0512633	0.0874975	0.0660045	GeneID:688705,Genbank:XM_017592894.1,RGD:735049	diacylglycerol kinase, iota		GO:0098793,GO:0046579,GO:0017016,GO:0005095,GO:1900452,GO:0046834,GO:0032045,GO:0005524,GO:0046959,GO:0034260,GO:0005634,GO:0048471,GO:0005654,GO:0005737,GO:0035556,GO:0005829,GO:0048786,GO:0043025,GO:0007205,GO:0051966,GO:0043087,GO:0007269,GO:0060076,GO:0043197,GO:0008021,GO:0003951,GO:0060079,GO:0043679,GO:0008150,GO:0004143,GO:0097060,GO:0045202,GO:0014069	presynapse|positive regulation of Ras protein signal transduction|Ras GTPase binding|GTPase inhibitor activity|regulation of long term synaptic depression|lipid phosphorylation|guanyl-nucleotide exchange factor complex|ATP binding|habituation|negative regulation of GTPase activity|nucleus|perinuclear region of cytoplasm|nucleoplasm|cytoplasm|intracellular signal transduction|cytosol|presynaptic a…	rno00561,rno00564,rno04070,rno04072,rno05231	Glycerolipid metabolism|Glycerophospholipid metabolism|Phosphatidylinositol signaling system|Phospholipase D signaling pathway|Choline metabolism in cancer
Dgkz	1699.17	0.181735	-5.74694	0.484841	-1.04442	9.08734e-09	1.15341e-06	Down	24.4206	31.9193	33.5518	31.6635	19.2375	15.2081	10.0293	11.6396	GeneID:81821,Genbank:XM_017592062.1,RGD:70929	diacylglycerol kinase zeta		GO:0046486,GO:0016310,GO:0004143,GO:0046580,GO:0016607,GO:0046834,GO:0004857,GO:0046872,GO:0005515,GO:0005524,GO:0005622,GO:0005634,GO:0030027,GO:0031571,GO:0005737,GO:0035556,GO:0005886,GO:0043086,GO:0007205,GO:0001727,GO:0045930,GO:0008022,GO:0003951,GO:0046339,GO:0016301	glycerolipid metabolic process|phosphorylation|diacylglycerol kinase activity|negative regulation of Ras protein signal transduction|nuclear speck|lipid phosphorylation|enzyme inhibitor activity|metal ion binding|protein binding|ATP binding|intracellular|nucleus|lamellipodium|mitotic G1 DNA damage checkpoint|cytoplasm|intracellular signal transduction|plasma membrane|negative regulation of cataly…	rno00561,rno00564,rno04070,rno04072,rno05231	Glycerolipid metabolism|Glycerophospholipid metabolism|Phosphatidylinositol signaling system|Phospholipase D signaling pathway|Choline metabolism in cancer
Dhh	4.68621	0.853218	2.34661	4.00601	2.00217	0.0189453		Up	0.0357175	0.0797937	0.0956821	0.0672976	0.301595	0.116869	0.179016	0.456443	GeneID:84380,Genbank:NM_053367.1,RGD:620711	desert hedgehog		GO:0032355,GO:0005509,GO:0033327,GO:0005575,GO:0042552,GO:0005615,GO:0005886,GO:0007224,GO:0007267,GO:0007275,GO:0043627,GO:0007286,GO:0050810,GO:0008233,GO:0008270,GO:0001649,GO:0016539,GO:0003674,GO:0030238,GO:0005113	response to estradiol|calcium ion binding|Leydig cell differentiation|cellular_component|myelination|extracellular space|plasma membrane|smoothened signaling pathway|cell-cell signaling|multicellular organism development|response to estrogen|spermatid development|regulation of steroid biosynthetic process|peptidase activity|zinc ion binding|osteoblast differentiation|intein-mediated protein splic…	rno04340	Hedgehog signaling pathway
Dhrs1	99.2185	0.220634	-6.47076	0.371731	-1.42767	9.75092e-11	2.42942e-08	Down	7.53803	7.47751	9.54409	9.38026	2.96876	3.37452	3.5525	2.04605	GeneID:290234,Genbank:NM_001007621.1,RGD:1359172	dehydrogenase/reductase 1		GO:0005783	endoplasmic reticulum
Diaph3	4.51733	1.09913	-2.03924	0.211484	-2.24138	0.0414261		Down	0.34814	0.194438	0	0.0728837	0.0204143	0.0421899	0.0193875	0.0380254	GeneID:290396,Genbank:XM_017599638.1,RGD:1593287	diaphanous-related formin 3		GO:0005737,GO:0007283,GO:0017048,GO:0030036,GO:0045296,GO:0003674,GO:0003779,GO:0005634	cytoplasm|spermatogenesis|Rho GTPase binding|actin cytoskeleton organization|cadherin binding|molecular_function|actin binding|nucleus	rno04810	Regulation of actin cytoskeleton
Dlx5	8.52224	0.580034	-2.37218	0.385301	-1.37594	0.0176837	0.0941703	Down	0.904738	0.875855	0.64631	0.68187	0.25465	0.460497	0.181382	0.237167	GeneID:25431,Genbank:NM_012943.1,RGD:2506	distal-less homeobox 5	Homeobox	GO:0001958,GO:0003677,GO:0003700,GO:0005634,GO:0005737,GO:0030509,GO:0006355,GO:0030855,GO:0006366,GO:0042472,GO:0043583,GO:0060166,GO:0044212,GO:0060322,GO:0060325,GO:0045669,GO:0060349,GO:0071773,GO:0071837,GO:0000790,GO:0090263,GO:0000978,GO:0001077,GO:0001649,GO:0007409,GO:0007411,GO:0008283,GO:0010628,GO:0021889,GO:0045893,GO:0030326,GO:0045944,GO:0048646,GO:0050679,GO:0097376,GO:0060021,GO:…	endochondral ossification|DNA binding|DNA binding transcription factor activity|nucleus|cytoplasm|BMP signaling pathway|regulation of transcription, DNA-templated|epithelial cell differentiation|transcription by RNA polymerase II|inner ear morphogenesis|ear development|olfactory pit development|transcription regulatory region DNA binding|head development|face morphogenesis|positive regulation of …	rno04550	Signaling pathways regulating pluripotency of stem cells
Dnah10	3.37366	1.00039	-2.04718	0.241823	-2.04798	0.0406409		Down	0.0298027	0.0332899	0.0212899	0.0505378	0.0125825	0.00650103	0.0119497	0	GeneID:117252,Genbank:XM_008769272.2,RGD:619988	dynein, axonemal, heavy chain 10				rno05016	Huntington's disease
Dnah6	15.5721	0.461861	2.7852	2.43915	1.28638	0.00534944	0.0426371	Up	0.0770615	0.0469519	0.0875792	0.0527987	0.162675	0.213944	0.154493	0.0826396	GeneID:117250,Genbank:XM_017593084.1,RGD:621797	dynein, axonemal, heavy chain 6		GO:0007018,GO:0008569,GO:0030286,GO:0045503,GO:0045505,GO:0051959,GO:0060271,GO:0005524,GO:0005858,GO:0005929	microtubule-based movement|ATP-dependent microtubule motor activity, minus-end-directed|dynein complex|dynein light chain binding|dynein intermediate chain binding|dynein light intermediate chain binding|cilium assembly|ATP binding|axonemal dynein complex|cilium	rno05016	Huntington's disease
Dnhd1	45.2757	0.389919	-3.22875	0.417848	-1.25895	0.00124334	0.0153467	Down	0.223054	0.27407	0.3147	0.374041	0.230722	0.12164	0.0581333	0.06578	GeneID:690115,Genbank:XM_008759815.2,RGD:1584052	dynein heavy chain domain 1		GO:0007018,GO:0008569,GO:0030286,GO:0036156,GO:0036159,GO:0045503,GO:0045505,GO:0051959,GO:0003341,GO:0003777,GO:0005524	microtubule-based movement|ATP-dependent microtubule motor activity, minus-end-directed|dynein complex|inner dynein arm|inner dynein arm assembly|dynein light chain binding|dynein intermediate chain binding|dynein light intermediate chain binding|cilium movement|microtubule motor activity|ATP binding
Dnmt3b	38.1198	0.346508	-4.12557	0.371249	-1.42954	3.69815e-05	0.00102799	Down	1.07551	0.693092	1.62526	1.40292	0.502103	0.518845	0.290256	0.386303	GeneID:444985,Genbank:NM_001003959.1,RGD:1303274	DNA methyltransferase 3 beta		GO:0005515,GO:0005634,GO:0005654,GO:0005720,GO:0005737,GO:0042493,GO:0006306,GO:0042826,GO:0006346,GO:0043045,GO:0006349,GO:0043231,GO:0045666,GO:0045814,GO:0045892,GO:0051571,GO:0051573,GO:0051718,GO:0000122,GO:0000775,GO:0000792,GO:0001666,GO:0003677,GO:0003682,GO:0003714,GO:0003886,GO:0008168,GO:0009636,GO:0010212,GO:0010628,GO:0014823,GO:0031000,GO:0031503,GO:0060821,GO:0032355,GO:0071230,GO:…	protein binding|nucleus|nucleoplasm|nuclear heterochromatin|cytoplasm|response to drug|DNA methylation|histone deacetylase binding|methylation-dependent chromatin silencing|DNA methylation involved in embryo development|regulation of gene expression by genetic imprinting|intracellular membrane-bounded organelle|positive regulation of neuron differentiation|negative regulation of gene expression, …	rno00270,rno05206	Cysteine and methionine metabolism|MicroRNAs in cancer
Doc2b	46.5289	0.310939	3.3416	2.05485	1.03903	0.000832963	0.0114738	Up	0.265451	0.379534	0.483551	0.220067	0.851745	0.729594	0.489601	0.563637	GeneID:81820,Genbank:XM_017597549.1,RGD:620519	double C2 domain beta		GO:0032024,GO:0019905,GO:0005544,GO:0045956,GO:0005737,GO:0048791,GO:0005886,GO:0030276,GO:0031201,GO:0031340,GO:0006887,GO:0070382,GO:0008104,GO:0005509,GO:0098793	positive regulation of insulin secretion|syntaxin binding|calcium-dependent phospholipid binding|positive regulation of calcium ion-dependent exocytosis|cytoplasm|calcium ion-regulated exocytosis of neurotransmitter|plasma membrane|clathrin binding|SNARE complex|positive regulation of vesicle fusion|exocytosis|exocytic vesicle|protein localization|calcium ion binding|presynapse
Dock3	35.8326	0.330333	-4.34277	0.369959	-1.43456	1.40695e-05	0.000491666	Down	0.525366	0.575973	0.347502	0.678248	0.246452	0.159168	0.146285	0.191276	GeneID:315992,Genbank:XM_017596127.1,RGD:1306677	dedicator of cyto-kinesis 3		GO:0005829,GO:0007264,GO:0005085,GO:0005737	cytosol|small GTPase mediated signal transduction|guanyl-nucleotide exchange factor activity|cytoplasm
Dpysl4	8.92631	0.729158	-2.51668	0.28028	-1.83506	0.0118465	0.0725952	Down	1.07816	0.376348	0.391114	0.158705	0.142247	0.14699	0.0337733	0.198722	GeneID:25417,Genbank:NM_012933.1,RGD:2409	dihydropyrimidinase-like 4		GO:0031005,GO:0048666,GO:0051219,GO:0070997,GO:0097485,GO:0005515,GO:0005737,GO:0016810	filamin binding|neuron development|phosphoprotein binding|neuron death|neuron projection guidance|protein binding|cytoplasm|hydrolase activity, acting on carbon-nitrogen (but not peptide) bonds
Dqx1	81.9605	0.315898	-4.74103	0.354122	-1.49768	2.12632e-06	0.000108362	Down	3.36929	2.96617	4.41093	3.68523	1.71784	1.8374	0.658301	0.673642	GeneID:680434,Genbank:XM_006236717.3,RGD:1591766	DEAQ box RNA-dependent ATPase 1		GO:0005524,GO:0005681,GO:0005737,GO:0006396,GO:0000398,GO:0003723,GO:0004004	ATP binding|spliceosomal complex|cytoplasm|RNA processing|mRNA splicing, via spliceosome|RNA binding|ATP-dependent RNA helicase activity
Drp2	7.99177	0.698154	-2.69818	0.270979	-1.88375	0.00697193	0.0509508	Down	0.214324	0.104088	0.124814	0.0526723	0.0393419	0.0508171	0.00934079	0.0274806	GeneID:66027,Genbank:XM_008773433.2,RGD:621750	dystrophin related protein 2		GO:0014069,GO:0016020,GO:0030054,GO:0030425,GO:0043204,GO:0045211,GO:0050808,GO:0005886,GO:0007417,GO:0008270	postsynaptic density|membrane|cell junction|dendrite|perikaryon|postsynaptic membrane|synapse organization|plasma membrane|central nervous system development|zinc ion binding
Dscc1	7.40796	0.655332	-2.24377	0.360879	-1.47041	0.0248473	0.118544	Down	0.798961	0.629963	0.419667	0.30993	0.0992108	0.205038	0.141331	0.277198	GeneID:299933,Genbank:NM_001305236.1,RGD:1561749	DNA replication and sister chromatid cohesion 1		GO:0043142,GO:0000785,GO:1900264,GO:0003689,GO:0005654,GO:0006275,GO:0031390,GO:0034088,GO:0000775,GO:0034421	single-stranded DNA-dependent ATPase activity|chromatin|positive regulation of DNA-directed DNA polymerase activity|DNA clamp loader activity|nucleoplasm|regulation of DNA replication|Ctf18 RFC-like complex|maintenance of mitotic sister chromatid cohesion|chromosome, centromeric region|post-translational protein acetylation
Dtx1	17.2194	0.499132	2.62955	2.4837	1.31249	0.0085498	0.0582349	Up	0.258213	0.445751	0.209611	0.0663431	0.594634	0.793679	0.423545	0.461507	GeneID:687424,Genbank:XM_006249412.3,RGD:1585380	deltex E3 ubiquitin ligase 1		GO:0005829,GO:0007219,GO:0008270,GO:0008593,GO:0010001,GO:0016604,GO:0031625,GO:0045581,GO:0045665,GO:1990830,GO:0005112,GO:0005654	cytosol|Notch signaling pathway|zinc ion binding|regulation of Notch signaling pathway|glial cell differentiation|nuclear body|ubiquitin protein ligase binding|negative regulation of T cell differentiation|negative regulation of neuron differentiation|cellular response to leukemia inhibitory factor|Notch binding|nucleoplasm	rno04330	Notch signaling pathway
Dtx4	124.591	0.222396	-4.83828	0.474337	-1.07601	1.3097e-06	7.48538e-05	Down	2.46832	2.16403	3.54961	1.96033	1.40867	1.03303	1.05011	1.05802	GeneID:293774,Genbank:XM_006231114.3,RGD:1311767	deltex E3 ubiquitin ligase 4		GO:0008270,GO:0046872	zinc ion binding|metal ion binding	rno04330	Notch signaling pathway
Dupd1	11.6986	0.561375	-2.56523	0.368553	-1.44006	0.0103108	0.065807	Down	0.923261	0.632082	0.319133	0.280576	0.220046	0.1949	0.179124	0.146384	GeneID:361003,Genbank:NM_001108368.1,RGD:1310229	dual specificity phosphatase and pro isomerase domain containing 1		GO:0006470,GO:0008138,GO:0032991,GO:0035335,GO:0042803,GO:0004725,GO:0005737	protein dephosphorylation|protein tyrosine/serine/threonine phosphatase activity|protein-containing complex|peptidyl-tyrosine dephosphorylation|protein homodimerization activity|protein tyrosine phosphatase activity|cytoplasm
Dusp15	667.261	0.400764	-4.21333	0.310239	-1.68855	2.51636e-05	0.000776419	Down	22.4963	20.8037	41.7156	34.9051	7.81539	8.69247	13.5981	4.94515	GeneID:362238,Genbank:NM_001244784.1,RGD:1305990	dual specificity phosphatase 15		GO:0042127,GO:0005737,GO:0046330,GO:0005829,GO:0048713,GO:0005886,GO:0007179,GO:0008138,GO:0070374,GO:0016311,GO:0000122,GO:0016791,GO:0004725,GO:0035335	regulation of cell proliferation|cytoplasm|positive regulation of JNK cascade|cytosol|regulation of oligodendrocyte differentiation|plasma membrane|transforming growth factor beta receptor signaling pathway|protein tyrosine/serine/threonine phosphatase activity|positive regulation of ERK1 and ERK2 cascade|dephosphorylation|negative regulation of transcription by RNA polymerase II|phosphatase acti…
Dusp4	10.2649	0.653043	-2.10786	0.385146	-1.37652	0.0350433	0.14902	Down	2.38502	0.582769	0.465873	1.26387	0.55067	0.243871	0.298842	0.586129	GeneID:60587,Genbank:NM_022199.1,RGD:620625	dual specificity phosphatase 4		GO:1990439,GO:0035335,GO:0008330,GO:0004725,GO:0035970,GO:0016311,GO:0005634,GO:0005654,GO:0016791,GO:0070373,GO:0017017,GO:0005737,GO:0006470,GO:0000188,GO:0008138,GO:0001706	MAP kinase serine/threonine phosphatase activity|peptidyl-tyrosine dephosphorylation|protein tyrosine/threonine phosphatase activity|protein tyrosine phosphatase activity|peptidyl-threonine dephosphorylation|dephosphorylation|nucleus|nucleoplasm|phosphatase activity|negative regulation of ERK1 and ERK2 cascade|MAP kinase tyrosine/serine/threonine phosphatase activity|cytoplasm|protein dephosphory…	rno04010	MAPK signaling pathway
Duxbl1	11.6769	0.60721	-2.52176	0.345981	-1.53123	0.0116771	0.071835	Down	0.331666	0.172888	0.118465	0.187474	0.151696	0.0482321	0.0332462	0.0326034	GeneID:306226,Genbank:XM_006252679.3,RGD:1311053	double homeobox B-like 1	Homeobox	GO:0005634,GO:0005654,GO:0005730,GO:0005794,GO:0005829,GO:0006366,GO:0006915,GO:0008285,GO:0031965,GO:0045944,GO:0070317,GO:0000976,GO:0000978,GO:0001077	nucleus|nucleoplasm|nucleolus|Golgi apparatus|cytosol|transcription by RNA polymerase II|apoptotic process|negative regulation of cell proliferation|nuclear membrane|positive regulation of transcription by RNA polymerase II|negative regulation of G0 to G1 transition|transcription regulatory region sequence-specific DNA binding|RNA polymerase II proximal promoter sequence-specific DNA binding|tran…
E2f1	39.5859	0.484172	-2.267	0.467287	-1.09762	0.0233899	0.113565	Down	1.87607	3.51759	0.388895	1.76741	0.990081	0.840399	0.805958	0.691579	GeneID:399489,Genbank:NM_001100778.1,RGD:728892	E2F transcription factor 1	E2F	GO:0003700,GO:0005509,GO:0005515,GO:0005634,GO:0005654,GO:0008630,GO:0010628,GO:0005667,GO:0019901,GO:0005737,GO:0030900,GO:0032991,GO:0035189,GO:0043065,GO:0046983,GO:0043276,GO:0048146,GO:0043392,GO:0048255,GO:0051726,GO:0070345,GO:0071398,GO:0000077,GO:0071456,GO:0071466,GO:0000082,GO:0071930,GO:0000122,GO:0000790,GO:0000981,GO:0001047,GO:0003677,GO:0005813,GO:0006351,GO:0006355,GO:0043565,GO:…	DNA binding transcription factor activity|calcium ion binding|protein binding|nucleus|nucleoplasm|intrinsic apoptotic signaling pathway in response to DNA damage|positive regulation of gene expression|transcription factor complex|protein kinase binding|cytoplasm|forebrain development|protein-containing complex|Rb-E2F complex|positive regulation of apoptotic process|protein dimerization activity|a…	rno04137,rno04110,rno04218,rno05200,rno05206,rno05212,rno05225,rno05226,rno05214,rno05220,rno05218,rno05219,rno05215,rno05224,rno05222,rno05223,rno04934,rno05166,rno05161,rno05167,rno05165,rno01522	Mitophagy - animal|Cell cycle|Cellular senescence|Pathways in cancer|MicroRNAs in cancer|Pancreatic cancer|Hepatocellular carcinoma|Gastric cancer|Glioma|Chronic myeloid leukemia|Melanoma|Bladder cancer|Prostate cancer|Breast cancer|Small cell lung cancer|Non-small cell lung cancer|Cushing's syndrome|HTLV-I infection|Hepatitis B|Kaposi's sarcoma-associated herpesvirus infection|Human papillomavir…
Ece2	24.3398	0.403784	-3.01355	0.430229	-1.21682	0.00258207	0.0258284	Down	1.0959	1.16849	0.711699	0.586606	0.578353	0.217323	0.349532	0.293806	GeneID:408243,Genbank:XM_006248573.3,RGD:1303039	endothelin-converting enzyme 2		GO:0008237,GO:0016021,GO:0016486	metallopeptidase activity|integral component of membrane|peptide hormone processing
Efemp2	144.721	0.204899	-5.5279	0.456073	-1.13266	3.24082e-08	3.33498e-06	Down	9.43432	8.34847	6.71034	9.5035	5.08666	2.85086	3.60265	3.09137	GeneID:293677,Genbank:XM_017589018.1,RGD:1359496	EGF-containing fibulin-like extracellular matrix protein 2		GO:0005509,GO:0005615,GO:0048251	calcium ion binding|extracellular space|elastic fiber assembly
Efhc1	19.7809	0.419163	-2.6295	0.465809	-1.10219	0.00855112	0.0582349	Down	1.55988	1.28388	0.733104	1.08281	0.823215	0.447718	0.41148	0.363172	GeneID:301295,Genbank:NM_001122947.2,RGD:1587365	EF-hand domain containing 1		GO:0005813,GO:0005929,GO:0005930,GO:0007052,GO:0008022,GO:0021795,GO:0043014,GO:0043025,GO:0051302,GO:0072686,GO:0000281,GO:0000922,GO:0005509	centrosome|cilium|axoneme|mitotic spindle organization|protein C-terminus binding|cerebral cortex cell migration|alpha-tubulin binding|neuronal cell body|regulation of cell division|mitotic spindle|mitotic cytokinesis|spindle pole|calcium ion binding
Efna5	8.00425	0.68789	2.22296	2.88616	1.52915	0.0262186	0.122779	Up	0.0435532	0.0243247	0.136118	0.164123	0.344773	0.118756	0.240118	0.321102	GeneID:116683,Genbank:XM_006245593.3,RGD:620391	ephrin A5		GO:0005912,GO:0006915,GO:0007411,GO:0007413,GO:0007417,GO:0007420,GO:0032956,GO:0022407,GO:0043087,GO:0045499,GO:0046658,GO:0050731,GO:0046875,GO:0050919,GO:0051893,GO:0005169,GO:1904322,GO:0051965,GO:0005604,GO:0061178,GO:0005886,GO:0005901,GO:0022604,GO:0031290,GO:0031362,GO:0048013,GO:0048668,GO:0048672,GO:0070507,GO:0071372,GO:0071944,GO:1900025	adherens junction|apoptotic process|axon guidance|axonal fasciculation|central nervous system development|brain development|regulation of actin cytoskeleton organization|regulation of cell-cell adhesion|regulation of GTPase activity|chemorepellent activity|anchored component of plasma membrane|positive regulation of peptidyl-tyrosine phosphorylation|ephrin receptor binding|negative chemotaxis|reg…	rno04014,rno04015,rno04010,rno04151,rno04360	Ras signaling pathway|Rap1 signaling pathway|MAPK signaling pathway|PI3K-Akt signaling pathway|Axon guidance
Efnb2	66.7813	0.289679	4.28953	2.36622	1.24258	1.79053e-05	0.000599248	Up	4.89361	2.81852	3.27732	1.80085	6.13359	8.17282	5.44187	8.56872	GeneID:306636,Genbank:NM_001107328.2,RGD:1309497	ephrin B2		GO:2000727,GO:0048013,GO:0005886,GO:0048514,GO:0007155,GO:0007411,GO:0008284,GO:0009887,GO:0010839,GO:0010977,GO:0048845,GO:0016021,GO:0050920,GO:0016477,GO:0072178,GO:0031295,GO:0001945,GO:1901216,GO:0046875,GO:0002042,GO:1903849,GO:0005102	positive regulation of cardiac muscle cell differentiation|ephrin receptor signaling pathway|plasma membrane|blood vessel morphogenesis|cell adhesion|axon guidance|positive regulation of cell proliferation|animal organ morphogenesis|negative regulation of keratinocyte proliferation|negative regulation of neuron projection development|venous blood vessel morphogenesis|integral component of membran…	rno04360	Axon guidance
Egfl6	19.0212	0.463828	-2.34319	0.470792	-1.08684	0.0191196	0.0989678	Down	1.21518	0.476912	1.2024	0.680689	0.450644	0.286566	0.23045	0.613414	GeneID:317470,Genbank:XM_008773171.2,RGD:1563321	EGF-like-domain, multiple 6		GO:0010811,GO:0016020,GO:0030198,GO:0005509,GO:0005578,GO:0005604	positive regulation of cell-substrate adhesion|membrane|extracellular matrix organization|calcium ion binding|proteinaceous extracellular matrix|basement membrane
Elmo3	46.6265	0.308001	-4.66251	0.369576	-1.43606	3.12377e-06	0.000149033	Down	2.0755	2.69229	2.12236	2.61757	1.34267	0.876275	0.570456	0.559426	GeneID:291962,Genbank:XM_008772480.2,RGD:1304734	engulfment and cell motility 3		GO:0016477,GO:0017124,GO:0005737,GO:0006909,GO:0006915	cell migration|SH3 domain binding|cytoplasm|phagocytosis|apoptotic process	rno05100	Bacterial invasion of epithelial cells
Entpd2	412.496	0.149675	-8.69744	0.405623	-1.30179	3.39468e-18	4.5672e-15	Down	13.6738	19.4748	16.0481	16.5262	6.66332	6.6804	6.4359	5.44001	GeneID:64467,Genbank:XM_017592023.1,RGD:69266	ectonucleoside triphosphate diphosphohydrolase 2		GO:0051260,GO:0017111,GO:0005886,GO:0071222,GO:0071354,GO:0030168,GO:0071356,GO:0007186,GO:0009181,GO:0009986,GO:0031253,GO:0010996,GO:0035457,GO:0016021,GO:0042802,GO:0016887,GO:0005524,GO:0043262,GO:0017110,GO:0005605,GO:0044297	protein homooligomerization|nucleoside-triphosphatase activity|plasma membrane|cellular response to lipopolysaccharide|cellular response to interleukin-6|platelet activation|cellular response to tumor necrosis factor|G-protein coupled receptor signaling pathway|purine ribonucleoside diphosphate catabolic process|cell surface|cell projection membrane|response to auditory stimulus|cellular response…	rno00230,rno04742	Purine metabolism|Taste transduction
Ephb3	34.1768	0.449515	-2.47387	0.462638	-1.11204	0.0133657	0.0786848	Down	1.18921	1.72453	0.409858	0.766541	0.50648	0.250306	0.355527	0.656288	GeneID:287989,Genbank:XM_006248561.3,RGD:1305602	Eph receptor B3		GO:0005524,GO:0005737,GO:0005887,GO:0007275,GO:0007411,GO:0007413,GO:0043066,GO:0008046,GO:0043087,GO:0009968,GO:0043235,GO:0016477,GO:0043410,GO:0046777,GO:0048013,GO:0048538,GO:0048546,GO:0050770,GO:0051965,GO:0001525,GO:0001655,GO:0004709,GO:0004713,GO:0004714,GO:0004871,GO:0004888,GO:0005003,GO:0005005,GO:0018108,GO:0021952,GO:0022038,GO:0022407,GO:0030154,GO:0031290,GO:0031434,GO:0060021,GO:…	ATP binding|cytoplasm|integral component of plasma membrane|multicellular organism development|axon guidance|axonal fasciculation|negative regulation of apoptotic process|axon guidance receptor activity|regulation of GTPase activity|negative regulation of signal transduction|receptor complex|cell migration|positive regulation of MAPK cascade|protein autophosphorylation|ephrin receptor signaling p…	rno04360	Axon guidance
Eqtn	40.5377	0.481514	-3.74824	0.286214	-1.80483	0.000178079	0.00348237	Down	0.533112	0.262717	0.875081	0.398834	0.289621	0.136813	0.0943044	0.0462406	GeneID:500502,Genbank:XM_017593576.1,RGD:1563332	equatorin		GO:0007342,GO:0002080,GO:0016021,GO:0060478,GO:0002081,GO:0005634,GO:0005737,GO:0005769,GO:0005886,GO:0006897,GO:0002079	fusion of sperm to egg plasma membrane involved in single fertilization|acrosomal membrane|integral component of membrane|acrosomal vesicle exocytosis|outer acrosomal membrane|nucleus|cytoplasm|early endosome|plasma membrane|endocytosis|inner acrosomal membrane
Erg	204.048	0.220784	5.20837	2.21902	1.14993	1.9051e-07	1.48157e-05	Up	4.85509	4.07505	3.0372	2.66164	6.42731	8.82558	5.66412	9.49137	GeneID:170909,Genbank:XM_006248143.3,RGD:621108	v-ets avian erythroblastosis virus E26 oncogene	ETS	GO:0003199,GO:0003682,GO:0003700,GO:0005634,GO:0006357,GO:0016477,GO:0030154,GO:0045944,GO:2000504,GO:0000978,GO:0000981,GO:0003197	endocardial cushion to mesenchymal transition involved in heart valve formation|chromatin binding|DNA binding transcription factor activity|nucleus|regulation of transcription by RNA polymerase II|cell migration|cell differentiation|positive regulation of transcription by RNA polymerase II|positive regulation of blood vessel remodeling|RNA polymerase II proximal promoter sequence-specific DNA bin…	rno05202,rno05215	Transcriptional misregulation in cancers|Prostate cancer
Etv4	12.0427	0.510391	-3.27109	0.314354	-1.66954	0.00107132	0.0137797	Down	0.685058	0.841738	0.489379	0.613111	0.253074	0.112077	0.20601	0.202027	GeneID:360635,Genbank:NM_001108299.1,RGD:1306524	ets variant 4	ETS	GO:0048863,GO:0003700,GO:0060444,GO:0005622,GO:0060762,GO:0005634,GO:0005730,GO:0006357,GO:0008045,GO:0010628,GO:0030154,GO:0033600,GO:0000978,GO:0045893,GO:0000981,GO:0045944,GO:0003677	stem cell differentiation|DNA binding transcription factor activity|branching involved in mammary gland duct morphogenesis|intracellular|regulation of branching involved in mammary gland duct morphogenesis|nucleus|nucleolus|regulation of transcription by RNA polymerase II|motor neuron axon guidance|positive regulation of gene expression|cell differentiation|negative regulation of mammary gland ep…	rno05202	Transcriptional misregulation in cancers
Evc2	43.7915	0.296894	-3.52529	0.484095	-1.04664	0.000423014	0.00669557	Down	1.45615	0.961133	0.960427	0.732671	0.506492	0.595571	0.331737	0.439186	GeneID:289711,Genbank:XM_006251088.3,RGD:1310417	EvC ciliary complex subunit 2		GO:0005929,GO:0007224,GO:0008150,GO:0016021,GO:0060170,GO:0098797,GO:0003674,GO:0005575,GO:0005634	cilium|smoothened signaling pathway|biological_process|integral component of membrane|ciliary membrane|plasma membrane protein complex|molecular_function|cellular_component|nucleus	rno04340	Hedgehog signaling pathway
Exnef	10.2884	0.584805	-2.52329	0.359575	-1.47563	0.0116261	0.0716676	Down	0.186481	0.11717	0.281001	0.153721	0.0492071	0.0508478	0.0350492	0.114572	GeneID:309036,Genbank:NM_001079706.1,RGD:1305412	exonuclease NEF-sp		GO:0005730,GO:0090305,GO:0003723,GO:0004527	nucleolus|nucleic acid phosphodiester bond hydrolysis|RNA binding|exonuclease activity	rno03008	Ribosome biogenesis in eukaryotes
Exoc3l2	5.5998	0.874046	2.6522	4.98689	2.31814	0.00799698	0.0556315	Up	0.0668928	0.0498133	0.059732	0	0.0941391	0.121598	0.20116	0.394541	GeneID:686809,Genbank:XM_006228497.2,RGD:1592539	exocyst complex component 3-like 2		GO:0051601,GO:0000145,GO:0000149,GO:0006887	exocyst localization|exocyst|SNARE binding|exocytosis
Fabp4	5677.39	0.117445	11.2304	2.49485	1.31896	2.89087e-29	3.88937e-25	Up	533.783	548.197	567.666	490.548	1138.11	1537.95	1108.5	1252.63	GeneID:79451,Genbank:NM_053365.1,RGD:69309	fatty acid binding protein 4		GO:0071285,GO:0045892,GO:0005504,GO:0050727,GO:0005515,GO:0071356,GO:0050729,GO:0005634,GO:0005811,GO:0005829,GO:0006469,GO:0006631,GO:0050872,GO:0008284,GO:0042493,GO:0050873,GO:0042632,GO:0001816,GO:0051384	cellular response to lithium ion|negative regulation of transcription, DNA-templated|fatty acid binding|regulation of inflammatory response|protein binding|cellular response to tumor necrosis factor|positive regulation of inflammatory response|nucleus|lipid droplet|cytosol|negative regulation of protein kinase activity|fatty acid metabolic process|white fat cell differentiation|positive regulatio…	rno04923,rno03320	Regulation of lipolysis in adipocyte|PPAR signaling pathway
Fam105a	38.1507	0.375423	-3.75059	0.376819	-1.40806	0.000176419	0.0034633	Down	5.44975	2.29097	3.76751	2.20822	1.91738	1.15044	0.8811	0.921669	GeneID:310190,Genbank:NM_001037648.1,RGD:1563205	family with sequence similarity 105, member A
Fam110a	19.4532	0.386396	-3.11577	0.434094	-1.20392	0.00183465	0.0201005	Down	0.982883	0.690103	0.702134	0.820132	0.414967	0.306288	0.365947	0.220844	GeneID:311535,Genbank:NM_001244768.1,RGD:1308904	family with sequence similarity 110, member A
Fam115c	2.93182	1.22097	-2.21394	0.153556	-2.70317	0.0268327		Down	0.311574	0.0949177	0.126464	0.0800531	0	0	0.0567858	0.0278439	GeneID:680422,Genbank:XM_017592984.1,RGD:1591778	family with sequence similarity 115, member C		GO:0044325,GO:0090314,GO:0005886,GO:0010359,GO:0010360	ion channel binding|positive regulation of protein targeting to membrane|plasma membrane|regulation of anion channel activity|negative regulation of anion channel activity
Fam167b	18.5164	0.416012	2.59966	2.11622	1.08149	0.00933171	0.0614938	Up	1.18321	0.770969	0.968506	1.95069	2.39365	3.11872	1.97675	2.32624	GeneID:682360,Genbank:XM_003750039.4,RGD:1584589	family with sequence similarity 167, member B
Fam178b	11.1934	0.592337	-2.28543	0.391276	-1.35374	0.0222879	0.109599	Down	0.312569	0.329746	0.232591	0.294465	0.238269	0.0946977	0.0870329	0.01707	GeneID:501125,Genbank:XM_006244842.3,RGD:1564591	family with sequence similarity 178, member B
Fam180a	11.2398	0.518559	-2.31897	0.434514	-1.20253	0.0203964	0.103085	Down	1.23837	1.0689	0.50264	0.901501	0.475304	0.30697	0.338549	0.387337	GeneID:362336,Genbank:NM_001108621.1,RGD:1308013	family with sequence similarity 180, member A
Fam193b	297.919	0.237388	-4.65316	0.465031	-1.1046	3.26894e-06	0.000153242	Down	9.48608	8.57999	9.93235	7.7306	6.02517	4.71533	2.54551	2.51692	GeneID:498703,Genbank:XM_006253646.2,RGD:1562335	family with sequence similarity 193, member B		GO:0005730,GO:0005737,GO:0005634,GO:0005654	nucleolus|cytoplasm|nucleus|nucleoplasm
Fam19a3	39.3738	0.292263	-4.05481	0.439803	-1.18507	5.01748e-05	0.00131078	Down	1.12124	0.948813	1.13774	0.688193	0.412414	0.444694	0.306526	0.450899	GeneID:691123,Genbank:XM_006233103.3,RGD:1587462	family with sequence similarity 19 member A3, C-C motif chemokine like		GO:0005615,GO:1903979,GO:1903980	extracellular space|negative regulation of microglial cell activation|positive regulation of microglial cell activation
Fam229a	5.31864	0.747811	-2.17711	0.323522	-1.62806	0.0294726	0.132997	Down	0.878846	0.49084	1.17715	1.13842	0.231902	0.239635	0.330358	0.323971	GeneID:500554,Genbank:NM_001109266.1,RGD:1564163	family with sequence similarity 229, member A
Fam26e	33.6944	0.47247	2.82532	2.52254	1.33488	0.00472337	0.0390537	Up	0.751478	0.875905	0.846086	0.153903	1.48289	1.71051	0.687778	2.34462	GeneID:294431,Genbank:NM_001024977.1,RGD:1310405	family with sequence similarity 26, member E		GO:0098655,GO:0005261,GO:0005887,GO:0034220	cation transmembrane transport|cation channel activity|integral component of plasma membrane|ion transmembrane transport
Fam65c	15.2247	0.585044	-4.72674	0.147078	-2.76535	2.28157e-06	0.000114967	Down	0.519699	0.417241	0.551079	0.321299	0.137134	0	0.0813978	0.0319296	GeneID:688510,Genbank:XM_017592291.1,RGD:1587669	family with sequence similarity 65, member C
Fam83b	8.08761	0.624075	2.72194	3.24607	1.69869	0.00648999	0.0484552	Up	0.104476	0.175052	0.116615	0.0246063	0.303252	0.34185	0.340363	0.282431	GeneID:315829,Genbank:NM_001108169.1,RGD:1311988	family with sequence similarity 83, member B		GO:0007173,GO:0008283,GO:0016020,GO:0019901,GO:0036312,GO:0036313,GO:0004630,GO:0005154,GO:0005737	epidermal growth factor receptor signaling pathway|cell proliferation|membrane|protein kinase binding|phosphatidylinositol 3-kinase regulatory subunit binding|phosphatidylinositol 3-kinase catalytic subunit binding|phospholipase D activity|epidermal growth factor receptor binding|cytoplasm
Fam83h	11.575	0.54846	-2.27889	0.420484	-1.24988	0.0226737	0.111127	Down	0.332797	0.459206	0.209769	0.331965	0.144638	0.213515	0.0392466	0.134707	GeneID:362937,Genbank:NM_001130565.1,RGD:1305866	family with sequence similarity 83, member H		GO:0045095,GO:0045104,GO:1990254,GO:0019901,GO:0030335,GO:0044380	keratin filament|intermediate filament cytoskeleton organization|keratin filament binding|protein kinase binding|positive regulation of cell migration|protein localization to cytoskeleton
Faslg	7.32468	0.724972	-2.18957	0.332776	-1.58738	0.0285554	0.130409	Down	0.204759	0.0762394	0.0348267	0.137786	0.0308743	0.0425384	0.0195477	0.0479243	GeneID:25385,Genbank:XM_006250148.3,RGD:3880	Fas ligand		GO:0005886,GO:0005901,GO:0006351,GO:0006919,GO:0006925,GO:0006955,GO:0008284,GO:0043525,GO:0008625,GO:0045121,GO:0045742,GO:0009897,GO:0046666,GO:0048388,GO:0048471,GO:0060205,GO:0070062,GO:0070231,GO:0070266,GO:0000122,GO:0005123,GO:0005125,GO:0005164,GO:0005615,GO:0005634,GO:0009986,GO:0010469,GO:0016021,GO:0016525,GO:0030644,GO:0031410,GO:0032496,GO:0070848,GO:0043065,GO:0097190,GO:0043123,GO:…	plasma membrane|caveola|transcription, DNA-templated|activation of cysteine-type endopeptidase activity involved in apoptotic process|inflammatory cell apoptotic process|immune response|positive regulation of cell proliferation|positive regulation of neuron apoptotic process|extrinsic apoptotic signaling pathway via death domain receptors|membrane raft|positive regulation of epidermal growth fact…	rno04014,rno04010,rno04068,rno04151,rno04060,rno04210,rno04217,rno04650,rno04722,rno05200,rno05205,rno05320,rno05330,rno05332,rno04940,rno04932,rno05162,rno05164,rno05161,rno05168,rno05165,rno05142,rno05143,rno01524	Ras signaling pathway|MAPK signaling pathway|FoxO signaling pathway|PI3K-Akt signaling pathway|Cytokine-cytokine receptor interaction|Apoptosis|Necroptosis|Natural killer cell mediated cytotoxicity|Neurotrophin signaling pathway|Pathways in cancer|Proteoglycans in cancer|Autoimmune thyroid disease|Allograft rejection|Graft-versus-host disease|Type I diabetes mellitus|Non-alcoholic fatty liver dis…
Fat4	62.2325	0.33406	3.84456	2.43566	1.28431	0.000120771	0.0026081	Up	0.404827	0.132644	0.149416	0.142382	0.484261	0.482746	0.367924	0.546521	GeneID:310341,Genbank:XM_006232292.3,RGD:1564291	FAT atypical cadherin 4		GO:0045177,GO:0005509,GO:0048565,GO:0005622,GO:0060122,GO:0005886,GO:0007009,GO:0007156,GO:0007157,GO:0007219,GO:0072006,GO:0008543,GO:0072137,GO:0016021,GO:0072307,GO:0021987,GO:0022008,GO:0001658,GO:0035329,GO:0001822,GO:0043931,GO:0003007	apical part of cell|calcium ion binding|digestive tract development|intracellular|inner ear receptor cell stereocilium organization|plasma membrane|plasma membrane organization|homophilic cell adhesion via plasma membrane adhesion molecules|heterophilic cell-cell adhesion via plasma membrane cell adhesion molecules|Notch signaling pathway|nephron development|fibroblast growth factor receptor sign…	rno04392	Hippo signaling pathway - multiple species
Fbln1	872.032	0.201117	-6.56599	0.400388	-1.32053	5.16885e-11	1.48687e-08	Down	53.4334	32.8455	34.193	23.5672	17.1685	12.2062	13.143	11.5406	GeneID:315191,Genbank:NM_001127547.1,RGD:1308667	fibulin 1		GO:0070373,GO:0010628,GO:0005178,GO:0071953,GO:0010952,GO:0005201,GO:0072378,GO:0016504,GO:0005509,GO:1900025,GO:0005575,GO:0005576,GO:0005577,GO:0005578,GO:0030198,GO:0005604,GO:1904188,GO:0031012,GO:0005615,GO:1904237,GO:0042802,GO:0007162,GO:2000146,GO:0044877,GO:0007229,GO:0001933,GO:2000647,GO:0048146,GO:0007566,GO:0001968,GO:2001202,GO:0070051,GO:0008022,GO:0003674	negative regulation of ERK1 and ERK2 cascade|positive regulation of gene expression|integrin binding|elastic fiber|positive regulation of peptidase activity|extracellular matrix structural constituent|blood coagulation, fibrin clot formation|peptidase activator activity|calcium ion binding|negative regulation of substrate adhesion-dependent cell spreading|cellular_component|extracellular region|f…
Fcer2	99.8575	0.301175	-4.00845	0.433096	-1.20724	6.11197e-05	0.00151159	Down	4.11522	4.54732	6.4406	10.5051	2.66218	2.26833	3.0162	2.5664	GeneID:171075,Genbank:NM_133550.2,RGD:619997	Fc fragment of IgE receptor II		GO:0030246,GO:0051000,GO:0051712,GO:0051770,GO:0002925,GO:0009897,GO:0016021	carbohydrate binding|positive regulation of nitric-oxide synthase activity|positive regulation of killing of cells of other organism|positive regulation of nitric-oxide synthase biosynthetic process|positive regulation of humoral immune response mediated by circulating immunoglobulin|external side of plasma membrane|integral component of membrane	rno04640,rno05169	Hematopoietic cell lineage|Epstein-Barr virus infection
Fcgr2a	27.9884	0.391518	-3.14479	0.425951	-1.23124	0.00166208	0.0188546	Down	2.28132	1.39358	1.52783	0.705202	0.752469	0.505413	0.571698	0.525605	GeneID:116591,Genbank:XM_006250305.3,RGD:71069	Fc fragment of IgG, low affinity IIa, receptor		GO:1904467,GO:0021675,GO:0001812,GO:1905449,GO:0030593,GO:0001813,GO:0034987,GO:0001820,GO:0005575,GO:0006910,GO:0006911,GO:0007166,GO:0038094,GO:0009897,GO:0042535,GO:0009986,GO:0042590,GO:0045576,GO:0016021,GO:0001788,GO:0050766,GO:0019770,GO:0001798,GO:0050776,GO:0019864,GO:0001805	regulation of tumor necrosis factor secretion|nerve development|positive regulation of type I hypersensitivity|regulation of Fc-gamma receptor signaling pathway involved in phagocytosis|neutrophil chemotaxis|regulation of antibody-dependent cellular cytotoxicity|immunoglobulin receptor binding|serotonin secretion|cellular_component|phagocytosis, recognition|phagocytosis, engulfment|cell surface r…	rno04145,rno04650,rno04666,rno04380,rno05322,rno05150,rno05152,rno05140	Phagosome|Natural killer cell mediated cytotoxicity|Fc gamma R-mediated phagocytosis|Osteoclast differentiation|Systemic lupus erythematosus|Staphylococcus aureus infection|Tuberculosis|Leishmaniasis
Fcgr2b	29.4081	0.449593	-2.4345	0.468287	-1.09453	0.0149125	0.0843703	Down	3.40771	1.14194	3.75294	1.28414	1.43872	0.743344	1.25249	0.781631	GeneID:289211,Genbank:XM_006250235.1,RGD:631331	Fc fragment of IgG, low affinity IIb, receptor		GO:0006898,GO:0006911,GO:0006952,GO:0006955,GO:0007166,GO:0009617,GO:0032355,GO:0009897,GO:0032456,GO:0009986,GO:0032693,GO:0016021,GO:0033030,GO:0038096,GO:0043197,GO:0044297,GO:1901216,GO:0044877,GO:1902950,GO:0045121,GO:1904646,GO:0045576,GO:1905898,GO:0001540,GO:0001811,GO:0002434,GO:0002638,GO:0002862,GO:0002865,GO:0002924,GO:0005886,GO:0005887,GO:0016064,GO:0016358,GO:0019772,GO:0019864,GO:…	receptor-mediated endocytosis|phagocytosis, engulfment|defense response|immune response|cell surface receptor signaling pathway|response to bacterium|response to estradiol|external side of plasma membrane|endocytic recycling|cell surface|negative regulation of interleukin-10 production|integral component of membrane|negative regulation of neutrophil apoptotic process|Fc-gamma receptor signaling p…	rno04145,rno04662,rno04666,rno04380,rno05150,rno05152,rno05162	Phagosome|B cell receptor signaling pathway|Fc gamma R-mediated phagocytosis|Osteoclast differentiation|Staphylococcus aureus infection|Tuberculosis|Measles
Fcgr3a	3.24877	1.39625	-2.52127	0.0871528	-3.52031	0.0116933		Down	0.979156	0.156247	0.187358	0.461222	0.147641	0	0	0	GeneID:304966,Genbank:XM_008769739.2,RGD:1303067	Fc fragment of IgG, low affinity IIIa, receptor		GO:0009986,GO:0016021,GO:0019767,GO:0019770,GO:0038094,GO:0038095,GO:0042060,GO:0042119,GO:0045780,GO:0051930,GO:0071222,GO:0003674,GO:0009897	cell surface|integral component of membrane|IgE receptor activity|IgG receptor activity|Fc-gamma receptor signaling pathway|Fc-epsilon receptor signaling pathway|wound healing|neutrophil activation|positive regulation of bone resorption|regulation of sensory perception of pain|cellular response to lipopolysaccharide|molecular_function|external side of plasma membrane	rno04145,rno04650,rno04380,rno05322,rno05150,rno05152,rno05140	Phagosome|Natural killer cell mediated cytotoxicity|Osteoclast differentiation|Systemic lupus erythematosus|Staphylococcus aureus infection|Tuberculosis|Leishmaniasis
Fermt3	57.6876	0.29441	-3.64151	0.475627	-1.0721	0.000271041	0.00473233	Down	3.246	1.9472	2.44227	2.23687	1.71305	1.2129	0.873703	0.649994	GeneID:309186,Genbank:XM_006230811.3,RGD:1310168	fermitin family member 3		GO:0005575,GO:0007159,GO:0007229,GO:0008150,GO:0030335,GO:0033622,GO:0033632,GO:0034446,GO:0070527,GO:0002102,GO:0003674,GO:0005178	cellular_component|leukocyte cell-cell adhesion|integrin-mediated signaling pathway|biological_process|positive regulation of cell migration|integrin activation|regulation of cell-cell adhesion mediated by integrin|substrate adhesion-dependent cell spreading|platelet aggregation|podosome|molecular_function|integrin binding	rno04611	Platelet activation
Fgd3	53.3479	0.365508	-3.6898	0.392659	-1.34865	0.000224427	0.00417627	Down	1.92041	0.800844	0.628773	0.808102	0.39188	0.460801	0.231002	0.440487	GeneID:361223,Genbank:XM_008771545.2,RGD:1311725	FYVE, RhoGEF and PH domain containing 3		GO:0046872,GO:0005089,GO:0035023,GO:0046847	metal ion binding|Rho guanyl-nucleotide exchange factor activity|regulation of Rho protein signal transduction|filopodium assembly	rno04810	Regulation of actin cytoskeleton
Fgd5	343.126	0.164776	6.20932	2.03234	1.02314	5.32148e-10	1.03761e-07	Up	3.69225	3.60678	3.6104	2.4071	6.17907	6.73728	5.16466	7.3833	GeneID:362402,Genbank:XM_006236925.3,RGD:1305589	FYVE, RhoGEF and PH domain containing 5		GO:0005089,GO:0035023,GO:0046872	Rho guanyl-nucleotide exchange factor activity|regulation of Rho protein signal transduction|metal ion binding
Fgf14	3.09024	1.50812	-2.28402	0.0918491	-3.44459	0.0223701		Down	0	0.0413393	0.198283	0.191759	0	0	0.0185488	0.0181902	GeneID:63851,Genbank:XM_017599795.1,RGD:620165	fibroblast growth factor 14		GO:1901843,GO:0005829,GO:0007254,GO:1903421,GO:0007268,GO:0007399,GO:0008083,GO:0008201,GO:0008344,GO:0008543,GO:0010469,GO:0010765,GO:0048167,GO:0005104,GO:0050905,GO:0005576,GO:0060078,GO:0005634	positive regulation of high voltage-gated calcium channel activity|cytosol|JNK cascade|regulation of synaptic vesicle recycling|chemical synaptic transmission|nervous system development|growth factor activity|heparin binding|adult locomotory behavior|fibroblast growth factor receptor signaling pathway|regulation of signaling receptor activity|positive regulation of sodium ion transport|regulation…
Fibin	217.798	0.318711	-4.38486	0.379585	-1.3975	1.16058e-05	0.000424306	Down	21.7072	10.7088	13.7807	5.87432	7.15733	3.61298	4.29717	3.44789	GeneID:499856,Genbank:NM_001025042.2,RGD:1563711	fin bud initiation factor homolog (zebrafish)		GO:0010042,GO:0042803,GO:0070528,GO:0071548,GO:0005576,GO:0005783,GO:0005794	response to manganese ion|protein homodimerization activity|protein kinase C signaling|response to dexamethasone|extracellular region|endoplasmic reticulum|Golgi apparatus
Figf	188.621	0.244295	-5.99441	0.362384	-1.46441	2.04223e-09	3.35076e-07	Down	11.1549	6.21669	5.8908	4.79113	3.1397	2.04082	2.28443	2.05161	GeneID:360457,Genbank:XM_006256863.3,RGD:620695	c-fos induced growth factor		GO:0005615,GO:0008083,GO:0043185,GO:0008283,GO:0008284,GO:0045766,GO:0048010,GO:0050918,GO:0001525,GO:0001666,GO:0001938,GO:0005161,GO:0005172,GO:0005576,GO:0010469,GO:0016020,GO:0030947,GO:0032755,GO:0042056,GO:0050930,GO:0042803,GO:0043184,GO:0051781,GO:0060754,GO:0070555,GO:0071542	extracellular space|growth factor activity|vascular endothelial growth factor receptor 3 binding|cell proliferation|positive regulation of cell proliferation|positive regulation of angiogenesis|vascular endothelial growth factor receptor signaling pathway|positive chemotaxis|angiogenesis|response to hypoxia|positive regulation of endothelial cell proliferation|platelet-derived growth factor recep…
Fignl2	3.52339	1.02899	1.97349	4.08603	2.0307	0.04844		Up	0.00921754	0.0102961	0.0246925	0.00868367	0.0972898	0.0100534	0.027719	0.0724882	GeneID:300238,Genbank:XM_006242373.3,RGD:1566321	fidgetin-like 2
Fmo3	424.905	0.192734	-5.41679	0.484982	-1.044	6.06778e-08	5.63006e-06	Down	31.4822	25.2232	31.0823	24.5391	13.8949	14.7158	15.0745	7.6448	GeneID:84493,Genbank:NM_053433.2,RGD:619761	flavin containing monooxygenase 3		GO:0004499,GO:0005789,GO:0016021,GO:0016597,GO:0017144,GO:0031090,GO:0034899,GO:0043231,GO:0050660,GO:0050661,GO:0004497,GO:0055114	N,N-dimethylaniline monooxygenase activity|endoplasmic reticulum membrane|integral component of membrane|amino acid binding|drug metabolic process|organelle membrane|trimethylamine monooxygenase activity|intracellular membrane-bounded organelle|flavin adenine dinucleotide binding|NADP binding|monooxygenase activity|oxidation-reduction process	rno00982	Drug metabolism - cytochrome P450
Fmo4	19.7932	0.381966	-3.13746	0.435757	-1.1984	0.00170418	0.0191706	Down	1.33037	0.990694	1.12196	0.835546	0.390053	0.362752	0.518609	0.472255	GeneID:246247,Genbank:XM_006250144.3,RGD:628601	flavin containing monooxygenase 4		GO:0005789,GO:0016021,GO:0031090,GO:0042737,GO:0050660,GO:0050661,GO:0055114,GO:0004497,GO:0004499	endoplasmic reticulum membrane|integral component of membrane|organelle membrane|drug catabolic process|flavin adenine dinucleotide binding|NADP binding|oxidation-reduction process|monooxygenase activity|N,N-dimethylaniline monooxygenase activity	rno00982	Drug metabolism - cytochrome P450
Fnbp4	551.725	0.174038	-5.90066	0.49075	-1.02694	3.62053e-09	5.53529e-07	Down	16.8151	16.5885	19.0628	14.3567	10.5486	8.49897	6.36136	5.68668	GeneID:311183,Genbank:XM_006234505.3,RGD:1309238	formin binding protein 4		GO:0016607	nuclear speck
Fndc10	13.0263	0.518536	-2.49966	0.407207	-1.29616	0.0124312	0.0749326	Down	1.35607	0.534618	0.747915	0.488468	0.336781	0.217506	0.239882	0.392073	GeneID:680656,Genbank:XM_001058198.6,RGD:1589420	fibronectin type III domain containing 10		GO:0016021	integral component of membrane
Fras1	9.60235	0.598515	2.29405	2.59013	1.37302	0.0217876	0.107958	Up	0.0199154	0.0222457	0.0355669	0.0687936	0.105102	0.115847	0.0465807	0.0978859	GeneID:289486,Genbank:NM_001191595.1,RGD:1306516	Fraser extracellular matrix complex subunit 1		GO:0005575,GO:0005604,GO:0007154,GO:0008150,GO:0015031,GO:0016021,GO:0030326,GO:0043588,GO:0060021,GO:0061618,GO:0002009,GO:0003338,GO:0003674	cellular_component|basement membrane|cell communication|biological_process|protein transport|integral component of membrane|embryonic limb morphogenesis|skin development|roof of mouth development|sublamina densa|morphogenesis of an epithelium|metanephros morphogenesis|molecular_function
Fst	15.9033	0.476619	-2.87326	0.387038	-1.36945	0.0040626	0.0351048	Down	1.16223	0.819932	0.491598	0.489831	0.355103	0.166792	0.245267	0.300657	GeneID:24373,Genbank:XM_006231953.3,RGD:2633	follistatin		GO:0043616,GO:0005515,GO:0045596,GO:0005575,GO:0046882,GO:0005615,GO:0005634,GO:0005737,GO:0007276,GO:0007389,GO:0048185,GO:0008585,GO:0030509,GO:0051798,GO:0031069,GO:0032926,GO:0000122,GO:0042475,GO:0001501,GO:0043395,GO:0002244	keratinocyte proliferation|protein binding|negative regulation of cell differentiation|cellular_component|negative regulation of follicle-stimulating hormone secretion|extracellular space|nucleus|cytoplasm|gamete generation|pattern specification process|activin binding|female gonad development|BMP signaling pathway|positive regulation of hair follicle development|hair follicle morphogenesis|negat…	rno04350	TGF-beta signaling pathway
Fuom	10.9717	0.7703	2.09602	3.06219	1.61456	0.0360805	0.151507	Up	0.159754	0.223059	0.249642	0.263377	0.800936	1.56816	0.200172	0.0785207	GeneID:293587,Genbank:NM_001106310.1,RGD:1311186	fucose mutarotase		GO:0042806,GO:0045665,GO:0060180,GO:0006004,GO:0016857,GO:0036065	fucose binding|negative regulation of neuron differentiation|female mating behavior|fucose metabolic process|racemase and epimerase activity, acting on carbohydrates and derivatives|fucosylation
Fut7	7.34479	0.946094	-2.52947	0.190371	-2.39312	0.0114235	0.0708729	Down	0.0713487	0.717275	0.0637109	0.358487	0.050205	0.0259395	0.02384	0.116895	GeneID:296564,Genbank:XM_008761583.2,RGD:735019	fucosyltransferase 7		GO:0005794,GO:0006486,GO:0006672,GO:0008417,GO:0016021,GO:0032580,GO:0036065,GO:0046920,GO:0000139,GO:0002361,GO:0002522	Golgi apparatus|protein glycosylation|ceramide metabolic process|fucosyltransferase activity|integral component of membrane|Golgi cisterna membrane|fucosylation|alpha-(1->3)-fucosyltransferase activity|Golgi membrane|CD4-positive, CD25-positive, alpha-beta regulatory T cell differentiation|leukocyte migration involved in immune response	rno00601	Glycosphingolipid biosynthesis - lacto and neolacto series
Fxyd7	46.3899	0.325366	-5.39198	0.296404	-1.75436	6.96864e-08	6.37797e-06	Down	8.79868	8.70855	5.96719	9.86295	3.52666	2.67245	1.11643	2.0802	GeneID:63848,Genbank:XM_006228843.3,RGD:620830	FXYD domain-containing ion transport regulator 7		GO:0017080,GO:0034220,GO:0043269,GO:0051117,GO:2000649,GO:0005216,GO:0005887,GO:0016021	sodium channel regulator activity|ion transmembrane transport|regulation of ion transport|ATPase binding|regulation of sodium ion transmembrane transporter activity|ion channel activity|integral component of plasma membrane|integral component of membrane
Fyb	52.0923	0.315862	-4.29315	0.390652	-1.35604	1.76154e-05	0.000592493	Down	1.05743	0.666294	0.645629	0.48532	0.362494	0.276007	0.144952	0.266531	GeneID:499537,Genbank:XM_008760785.2,RGD:1563421	FYN binding protein		GO:0006955,GO:0007165,GO:0008289,GO:0015629,GO:0044877,GO:0045576,GO:0072659,GO:0005102,GO:0005886	immune response|signal transduction|lipid binding|actin cytoskeleton|protein-containing complex binding|mast cell activation|protein localization to plasma membrane|signaling receptor binding|plasma membrane	rno04015	Rap1 signaling pathway
Gabra4	7.59942	0.636961	-2.18616	0.380904	-1.3925	0.0288037	0.131098	Down	0.238305	0.118307	0.0827537	0.174614	0.0558951	0.0577588	0.0663548	0.0390431	GeneID:140675,Genbank:XM_017599056.1,RGD:621670	gamma-aminobutyric acid type A receptor alpha4 subunit		GO:0060078,GO:0032590,GO:0005230,GO:0098794,GO:0034220,GO:0005237,GO:0099565,GO:0034707,GO:0005254,GO:1902476,GO:0005887,GO:0007165,GO:0007214,GO:0042391,GO:0043005,GO:0007268,GO:1902711,GO:0045202,GO:0007417,GO:1904315,GO:0045211,GO:0008503,GO:0004890,GO:2001023,GO:0050877,GO:0022851,GO:0051932,GO:0030054	regulation of postsynaptic membrane potential|dendrite membrane|extracellular ligand-gated ion channel activity|postsynapse|ion transmembrane transport|inhibitory extracellular ligand-gated ion channel activity|chemical synaptic transmission, postsynaptic|chloride channel complex|chloride channel activity|chloride transmembrane transport|integral component of plasma membrane|signal transduction|g…	rno04080,rno04727,rno04723,rno04742,rno05032,rno05033	Neuroactive ligand-receptor interaction|GABAergic synapse|Retrograde endocannabinoid signaling|Taste transduction|Morphine addiction|Nicotine addiction
Gabre	79.6958	0.410857	-3.62653	0.356017	-1.48998	0.000287259	0.00495485	Down	4.90432	2.9041	4.37933	2.42147	0.841951	1.09559	2.45805	0.435636	GeneID:65191,Genbank:NM_023091.1,RGD:68320	gamma-aminobutyric acid type A receptor epsilon subunit		GO:0006821,GO:0007165,GO:0007214,GO:0007268,GO:0008503,GO:0050877,GO:0016021,GO:0051932,GO:0022851,GO:0060078,GO:0098794,GO:0099565,GO:1902476,GO:1902711,GO:1904315,GO:0004890,GO:0005230,GO:0005237,GO:0005254,GO:0005886,GO:0005887,GO:0030054,GO:0032590,GO:0034220,GO:0034707,GO:0042391,GO:0042493,GO:2001226,GO:0043005,GO:0045202,GO:0045211	chloride transport|signal transduction|gamma-aminobutyric acid signaling pathway|chemical synaptic transmission|benzodiazepine receptor activity|nervous system process|integral component of membrane|synaptic transmission, GABAergic|GABA-gated chloride ion channel activity|regulation of postsynaptic membrane potential|postsynapse|chemical synaptic transmission, postsynaptic|chloride transmembrane …	rno04080,rno04727,rno04723,rno05032,rno05033	Neuroactive ligand-receptor interaction|GABAergic synapse|Retrograde endocannabinoid signaling|Morphine addiction|Nicotine addiction
Gal3st4	13.6457	0.552528	-1.98676	0.467247	-1.09774	0.0469486	0.179803	Down	0.801603	1.00732	0.328072	0.471984	0.458293	0.255002	0.334803	0.0984988	GeneID:498166,Genbank:NM_001109064.1,RGD:1561105	galactose-3-O-sulfotransferase 4		GO:0016020,GO:0016021,GO:0050694,GO:0001733,GO:0005794,GO:0009247	membrane|integral component of membrane|galactose 3-O-sulfotransferase activity|galactosylceramide sulfotransferase activity|Golgi apparatus|glycolipid biosynthetic process
Gata3	4.85676	0.803026	-2.32597	0.273988	-1.86782	0.0200201	0.102231	Down	0.127651	0.0648128	0.113987	0.0655953	0.0122486	0.025314	0.0348976	0.0228152	GeneID:85471,Genbank:XM_017600666.1,RGD:621250	GATA binding protein 3	zf-GATA	GO:0044212,GO:0045061,GO:0045064,GO:0045165,GO:0045471,GO:0045582,GO:0046983,GO:0048468,GO:0045597,GO:0048469,GO:0045599,GO:0048485,GO:0048538,GO:0048565,GO:0060017,GO:0048568,GO:0060037,GO:0048589,GO:0048646,GO:0060065,GO:0060231,GO:0071773,GO:0060374,GO:0071837,GO:0060676,GO:0072001,GO:0072107,GO:0000987,GO:0072178,GO:0001046,GO:0001077,GO:2000352,GO:0072179,GO:0001078,GO:2000553,GO:0072182,GO:…	transcription regulatory region DNA binding|thymic T cell selection|T-helper 2 cell differentiation|cell fate commitment|response to ethanol|positive regulation of T cell differentiation|protein dimerization activity|cell development|positive regulation of cell differentiation|cell maturation|negative regulation of fat cell differentiation|sympathetic nervous system development|thymus development…	rno04658,rno04659	Th1 and Th2 cell differentiation|Th17 cell differentiation
Gdf15	38.6525	0.363789	-3.74107	0.389323	-1.36096	0.000183237	0.00355738	Down	8.54369	4.22946	3.0343	6.95128	2.15196	1.58837	2.33569	2.19509	GeneID:29455,Genbank:NM_019216.2,RGD:2674	growth differentiation factor 15		GO:1901741,GO:0030509,GO:0005615,GO:0042981,GO:0043408,GO:0005634,GO:0005737,GO:0048468,GO:0060395,GO:0005794,GO:0008083,GO:0005125,GO:0010469,GO:0005160,GO:0010862	positive regulation of myoblast fusion|BMP signaling pathway|extracellular space|regulation of apoptotic process|regulation of MAPK cascade|nucleus|cytoplasm|cell development|SMAD protein signal transduction|Golgi apparatus|growth factor activity|cytokine activity|regulation of signaling receptor activity|transforming growth factor beta receptor binding|positive regulation of pathway-restricted S…
Glp2r	32.9261	0.382684	3.00455	2.21882	1.1498	0.00265972	0.026273	Up	1.23993	0.248592	0.624573	0.628985	1.44296	1.56042	1.11543	1.59391	GeneID:60432,Genbank:NM_021848.1,RGD:620270	glucagon-like peptide 2 receptor		GO:0007188,GO:0016021,GO:0042592,GO:0071377,GO:0004967,GO:0005886,GO:0007166	adenylate cyclase-modulating G-protein coupled receptor signaling pathway|integral component of membrane|homeostatic process|cellular response to glucagon stimulus|glucagon receptor activity|plasma membrane|cell surface receptor signaling pathway	rno04080	Neuroactive ligand-receptor interaction
Gng3	9.65724	0.576953	-2.17304	0.419358	-1.25374	0.0297771	0.133842	Down	1.3055	0.60046	1.0286	1.44693	0.648441	0.167516	0.461871	0.452941	GeneID:114117,Genbank:NM_053658.1,RGD:620805	G protein subunit gamma 3		GO:0007186,GO:0007204,GO:0014069,GO:0030425,GO:0031702,GO:0044297,GO:0001664,GO:0004871,GO:0005834	G-protein coupled receptor signaling pathway|positive regulation of cytosolic calcium ion concentration|postsynaptic density|dendrite|type 1 angiotensin receptor binding|cell body|G-protein coupled receptor binding|signal transducer activity|heterotrimeric G-protein complex	rno04014,rno04371,rno04151,rno04062,rno04926,rno04724,rno04727,rno04725,rno04728,rno04726,rno04723,rno04713,rno05200,rno05032,rno05034,rno05167	Ras signaling pathway|Apelin signaling pathway|PI3K-Akt signaling pathway|Chemokine signaling pathway|Relaxin signaling pathway|Glutamatergic synapse|GABAergic synapse|Cholinergic synapse|Dopaminergic synapse|Serotonergic synapse|Retrograde endocannabinoid signaling|Circadian entrainment|Pathways in cancer|Morphine addiction|Alcoholism|Kaposi's sarcoma-associated herpesvirus infection
Gpnmb	356.589	0.27547	-3.87589	0.477082	-1.06769	0.000106237	0.0023393	Down	35.4482	15.2984	16.0323	11.7461	8.13898	6.86219	10.6907	9.01326	GeneID:113955,Genbank:NM_133298.1,RGD:71008	glycoprotein nmb		GO:0070374,GO:0031410,GO:0005178,GO:1901215,GO:0031954,GO:2000134,GO:0032720,GO:0005887,GO:0007155,GO:0007165,GO:0034103,GO:0007267,GO:0042130,GO:0008201,GO:0042470,GO:0010469,GO:0045545,GO:0016021,GO:0001649,GO:0048018,GO:0030282,GO:0001818,GO:0050868,GO:0030335,GO:0001934	positive regulation of ERK1 and ERK2 cascade|cytoplasmic vesicle|integrin binding|negative regulation of neuron death|positive regulation of protein autophosphorylation|negative regulation of G1/S transition of mitotic cell cycle|negative regulation of tumor necrosis factor production|integral component of plasma membrane|cell adhesion|signal transduction|regulation of tissue remodeling|cell-cell…
Gpr132	12.1105	0.60729	-2.13562	0.406988	-1.29694	0.0327104	0.142792	Down	0.64492	0.127126	0.237128	0.375262	0.240248	0.082753	0.076055	0.130523	GeneID:314480,Genbank:XM_017594190.1,RGD:1310817	G protein-coupled receptor 132		GO:0010972,GO:0016021,GO:0000082,GO:0004930,GO:0007186	negative regulation of G2/M transition of mitotic cell cycle|integral component of membrane|G1/S transition of mitotic cell cycle|G-protein coupled receptor activity|G-protein coupled receptor signaling pathway
Gpr161	59.4161	0.302874	-3.94882	0.436485	-1.196	7.8537e-05	0.00184759	Down	0.890561	1.19917	0.969525	1.14929	0.682447	0.465699	0.207889	0.395746	GeneID:289180,Genbank:XM_017598995.1,RGD:1563245	G protein-coupled receptor 161		GO:0016021,GO:0030819,GO:0055037,GO:1901621,GO:0004930,GO:0005929,GO:0007186	integral component of membrane|positive regulation of cAMP biosynthetic process|recycling endosome|negative regulation of smoothened signaling pathway involved in dorsal/ventral neural tube patterning|G-protein coupled receptor activity|cilium|G-protein coupled receptor signaling pathway	rno04340	Hedgehog signaling pathway
Grb7	9.36914	0.615312	-2.53155	0.339694	-1.55769	0.011356	0.0705374	Down	0.190059	0.199029	0.137892	0.16786	0.0376133	0.0647792	0.107165	0.011677	GeneID:84427,Genbank:XM_017597561.1,RGD:619759	growth factor receptor bound protein 7		GO:0034063,GO:0005829,GO:0005886,GO:0035091,GO:0005925,GO:0007165,GO:0009967,GO:0010494,GO:0042802,GO:0017148,GO:0042995,GO:0019901,GO:0003723,GO:0030335,GO:0005070	stress granule assembly|cytosol|plasma membrane|phosphatidylinositol binding|focal adhesion|signal transduction|positive regulation of signal transduction|cytoplasmic stress granule|identical protein binding|negative regulation of translation|cell projection|protein kinase binding|RNA binding|positive regulation of cell migration|SH3/SH2 adaptor activity
Greb1	42.2057	0.373081	-2.99138	0.461362	-1.11603	0.00277718	0.0271148	Down	0.870054	0.309868	0.97959	0.890936	0.425892	0.302563	0.391832	0.210721	GeneID:500633,Genbank:XM_008764638.1,RGD:1564091	growth regulation by estrogen in breast cancer 1
Grem2	2.42756	1.64385	1.97364	9.47664	3.24438	0.0484228		Up	0.0238085	0	0.0212598	0	0.351813	0.0259674	0.0477312	0	GeneID:289264,Genbank:NM_001105974.1,RGD:1560008	gremlin 2, DAN family BMP antagonist		GO:0010172,GO:0019221,GO:0030514,GO:0036122,GO:0038098,GO:0042802,GO:0042803,GO:0048263,GO:0060300,GO:0005125,GO:0005615,GO:0008201	embryonic body morphogenesis|cytokine-mediated signaling pathway|negative regulation of BMP signaling pathway|BMP binding|sequestering of BMP from receptor via BMP binding|identical protein binding|protein homodimerization activity|determination of dorsal identity|regulation of cytokine activity|cytokine activity|extracellular space|heparin binding
Grhl1	7.79603	0.658812	-2.40132	0.334015	-1.58202	0.0163361	0.0892326	Down	0.382313	0.142349	0.364146	0.36017	0.188312	0.0833962	0.0766461	0.0501095	GeneID:313993,Genbank:XM_234006.9,RGD:1305735	grainyhead-like transcription factor 1	CP2	GO:0061436,GO:0002934,GO:0005634,GO:0005654,GO:0005794,GO:0005829,GO:0008544,GO:0031490,GO:0042803,GO:0043231,GO:0043565,GO:0044212,GO:0000978,GO:0045616,GO:0001077,GO:0045944,GO:0001228	establishment of skin barrier|desmosome organization|nucleus|nucleoplasm|Golgi apparatus|cytosol|epidermis development|chromatin DNA binding|protein homodimerization activity|intracellular membrane-bounded organelle|sequence-specific DNA binding|transcription regulatory region DNA binding|RNA polymerase II proximal promoter sequence-specific DNA binding|regulation of keratinocyte differentiation|…
Grk3	32.7188	0.373246	-2.72701	0.493854	-1.01784	0.00639112	0.0480101	Down	1.10933	0.483566	0.47113	0.446072	0.342698	0.206573	0.29834	0.305871	GeneID:25372,Genbank:NM_012897.2,RGD:2063	G protein-coupled receptor kinase 3		GO:0047696,GO:0043197,GO:0007165,GO:0002029,GO:0048471,GO:0043198,GO:0007186,GO:0004674,GO:0097225,GO:0043278,GO:0010259,GO:0004703,GO:0043647,GO:0005524,GO:0005634,GO:0016020,GO:0005829,GO:0044292,GO:0030018,GO:0005929,GO:0045121,GO:0030424,GO:0006468,GO:0045202,GO:0031623,GO:0001934,GO:0045744,GO:0046154,GO:0031748,GO:0006886	beta-adrenergic receptor kinase activity|dendritic spine|signal transduction|desensitization of G-protein coupled receptor protein signaling pathway|perinuclear region of cytoplasm|dendritic shaft|G-protein coupled receptor signaling pathway|protein serine/threonine kinase activity|sperm midpiece|response to morphine|multicellular organism aging|G-protein coupled receptor kinase activity|inositol…	rno04340,rno04144,rno04062,rno04724,rno04740,rno05032	Hedgehog signaling pathway|Endocytosis|Chemokine signaling pathway|Glutamatergic synapse|Olfactory transduction|Morphine addiction
Gsg2	23.6413	0.387248	-2.70198	0.484195	-1.04634	0.0068927	0.0505737	Down	1.24127	0.660242	0.765318	1.28074	0.436713	0.386807	0.622123	0.348625	GeneID:687827,Genbank:XM_003750849.4,RGD:1596276	germ cell associated 2 (haspin)		GO:2000134,GO:0004674,GO:2000751,GO:0005524,GO:0005634,GO:0005737,GO:0005813,GO:0005819,GO:0006468,GO:0007064,GO:0035556,GO:0003677,GO:0071459,GO:0004672,GO:0072354	negative regulation of G1/S transition of mitotic cell cycle|protein serine/threonine kinase activity|histone H3-T3 phosphorylation involved in chromosome passenger complex localization to kinetochore|ATP binding|nucleus|cytoplasm|centrosome|spindle|protein phosphorylation|mitotic sister chromatid cohesion|intracellular signal transduction|DNA binding|protein localization to chromosome, centromer…
Gsto2	34.8731	0.326406	-3.38792	0.464633	-1.10584	0.000704237	0.00998399	Down	0.901068	1.10921	0.886713	0.762259	0.427008	0.621756	0.258066	0.307307	GeneID:309465,Genbank:XM_006231592.1,RGD:1310764	glutathione S-transferase omega 2		GO:0050610,GO:0005737,GO:0055114,GO:0006749,GO:0006805,GO:0009407,GO:0016491,GO:0019852,GO:0071243,GO:0042802,GO:0098869,GO:0045174,GO:0004364	methylarsonate reductase activity|cytoplasm|oxidation-reduction process|glutathione metabolic process|xenobiotic metabolic process|toxin catabolic process|oxidoreductase activity|L-ascorbic acid metabolic process|cellular response to arsenic-containing substance|identical protein binding|cellular oxidant detoxification|glutathione dehydrogenase (ascorbate) activity|glutathione transferase activity	rno00480,rno00980,rno00982,rno00983,rno05200,rno05204,rno05225,rno05418,rno01524	Glutathione metabolism|Metabolism of xenobiotics by cytochrome P450|Drug metabolism - cytochrome P450|Drug metabolism - other enzymes|Pathways in cancer|Chemical carcinogenesis|Hepatocellular carcinoma|Fluid shear stress and atherosclerosis|Platinum drug resistance
Gstt3	75.6086	0.294448	-4.04127	0.43832	-1.18994	5.31615e-05	0.00136756	Down	6.25014	5.2084	3.32207	7.05643	3.40318	2.10999	2.03866	1.51162	GeneID:499422,Genbank:NM_001137643.1,RGD:1562732	glutathione S-transferase, theta 3		GO:0016740,GO:0004364,GO:0005737,GO:0006749	transferase activity|glutathione transferase activity|cytoplasm|glutathione metabolic process
Gucy1a2	11.6829	0.503777	2.0156	2.02148	1.01541	0.0438417	0.171867	Up	0.366572	0.260568	0.238059	0.219762	0.668301	0.472505	0.267237	0.655176	GeneID:66012,Genbank:NM_023956.1,RGD:621655	guanylate cyclase 1 soluble subunit alpha 2		GO:0046982,GO:0004383,GO:0005515,GO:0005525,GO:0005829,GO:0005886,GO:0006182,GO:0007165,GO:0008074,GO:0009190,GO:0020037,GO:0004016,GO:0030828,GO:0035556	protein heterodimerization activity|guanylate cyclase activity|protein binding|GTP binding|cytosol|plasma membrane|cGMP biosynthetic process|signal transduction|guanylate cyclase complex, soluble|cyclic nucleotide biosynthetic process|heme binding|adenylate cyclase activity|positive regulation of cGMP biosynthetic process|intracellular signal transduction	rno00230,rno04022,rno04540,rno04611,rno04921,rno04924,rno04270,rno04970,rno04730,rno04713	Purine metabolism|cGMP - PKG signaling pathway|Gap junction|Platelet activation|Oxytocin signaling pathway|Renin secretion|Vascular smooth muscle contraction|Salivary secretion|Long-term depression|Circadian entrainment
Has1	13.9877	0.645164	-2.55092	0.319578	-1.64576	0.0107438	0.0676404	Down	1.4363	0.566246	1.62205	0.15919	0.356705	0.276449	0.211727	0.290688	GeneID:282821,Genbank:NM_172323.1,RGD:708528	hyaluronan synthase 1		GO:0010764,GO:0016020,GO:0030213,GO:0036120,GO:0044849,GO:0045226,GO:0050501,GO:0085029,GO:0005737,GO:0005887,GO:0007155	negative regulation of fibroblast migration|membrane|hyaluronan biosynthetic process|cellular response to platelet-derived growth factor stimulus|estrous cycle|extracellular polysaccharide biosynthetic process|hyaluronan synthase activity|extracellular matrix assembly|cytoplasm|integral component of plasma membrane|cell adhesion
Havcr2	7.05934	0.962741	-2.84438	0.149851	-2.7384	0.00444986	0.0375822	Down	0.708192	0.153817	0.140529	0.0370653	0.041527	0.0643675	0.0197192	0.019338	GeneID:363578,Genbank:XM_006246171.3,RGD:1305233	hepatitis A virus cellular receptor 2		GO:0003674,GO:0005769,GO:0006954,GO:0008150,GO:0009986,GO:0010629,GO:0032732,GO:0016021,GO:0032753,GO:0030054,GO:0032815,GO:0030886,GO:0034138,GO:0034154,GO:0034162,GO:0042102,GO:1901224,GO:0042130,GO:1904469,GO:0043032,GO:2000521,GO:0045087,GO:2001189,GO:0001772,GO:0001819,GO:0002250,GO:0002281,GO:0002519,GO:0002652,GO:0002826,GO:0002838,GO:0002859,GO:0032088,GO:0032480,GO:0032687,GO:0032689,GO:…	molecular_function|early endosome|inflammatory response|biological_process|cell surface|negative regulation of gene expression|positive regulation of interleukin-1 production|integral component of membrane|positive regulation of interleukin-4 production|cell junction|negative regulation of natural killer cell activation|negative regulation of myeloid dendritic cell activation|toll-like receptor 3…
Hcrtr1	3.34386	1.3605	-3.19134	0.0493149	-4.34183	0.00141612		Down	0.108465	0.201928	0.516556	0.136244	0	0.0394335	0	0	GeneID:25593,Genbank:NM_013064.1,RGD:2787	hypocretin receptor 1		GO:0045187,GO:0005887,GO:0051480,GO:0007186,GO:0007218,GO:0007631,GO:0016499,GO:0070374,GO:1901652,GO:0017046,GO:0004930,GO:0032870,GO:0042277	regulation of circadian sleep/wake cycle, sleep|integral component of plasma membrane|regulation of cytosolic calcium ion concentration|G-protein coupled receptor signaling pathway|neuropeptide signaling pathway|feeding behavior|orexin receptor activity|positive regulation of ERK1 and ERK2 cascade|response to peptide|peptide hormone binding|G-protein coupled receptor activity|cellular response to…	rno04080	Neuroactive ligand-receptor interaction
Hk3	2.90876	1.33985	-1.98009	0.158987	-2.65302	0.0476939		Down	0.241683	0.024542	0.0980959	0.103493	0	0.0718904	0	0	GeneID:25060,Genbank:XM_006253603.3,RGD:2798	hexokinase 3		GO:0019158,GO:0004396,GO:0019318,GO:0019899,GO:0005515,GO:0005524,GO:0005536,GO:0005623,GO:0032991,GO:0005739,GO:0042562,GO:0005829,GO:0046835,GO:0006096,GO:0051156,GO:0001678,GO:1901299,GO:0008150,GO:0008865,GO:0004340	mannokinase activity|hexokinase activity|hexose metabolic process|enzyme binding|protein binding|ATP binding|glucose binding|cell|protein-containing complex|mitochondrion|hormone binding|cytosol|carbohydrate phosphorylation|glycolytic process|glucose 6-phosphate metabolic process|cellular glucose homeostasis|negative regulation of hydrogen peroxide-mediated programmed cell death|biological_proces…	rno00010,rno00051,rno00052,rno00500,rno00520,rno00524,rno04066,rno04910,rno04973,rno05230,rno04930	Glycolysis / Gluconeogenesis|Fructose and mannose metabolism|Galactose metabolism|Starch and sucrose metabolism|Amino sugar and nucleotide sugar metabolism|Neomycin, kanamycin and gentamicin biosynthesis|HIF-1 signaling pathway|Insulin signaling pathway|Carbohydrate digestion and absorption|Central carbon metabolism in cancer|Type II diabetes mellitus
Hmcn1	97.8906	0.255914	4.83693	2.35845	1.23784	1.31859e-06	7.48538e-05	Up	0.29982	0.237673	0.457724	0.182229	0.724786	0.627644	0.678638	0.594212	GeneID:289094,Genbank:NM_001271292.1,RGD:1564772	hemicentin 1		GO:0005938,GO:0030054,GO:0005509,GO:0005576,GO:0005604	cell cortex|cell junction|calcium ion binding|extracellular region|basement membrane
Hmcn2	939.817	0.354289	-4.63564	0.320333	-1.64236	3.55828e-06	0.000163949	Down	14.0083	7.323	7.17502	5.226	3.70822	2.70736	1.88723	1.84524	GeneID:686132,Genbank:XM_008761691.2,RGD:1585467	hemicentin 2		GO:0030054,GO:0031012,GO:0005576,GO:0005604,GO:0005938	cell junction|extracellular matrix|extracellular region|basement membrane|cell cortex
Hnrnpc	152.504	0.313974	-4.68981	0.360363	-1.47248	2.73465e-06	0.000133304	Down	7.31004	3.05283	10.8792	9.6165	2.50237	2.37032	2.3105	3.30163	GeneID:290046,Genbank:NM_001277602.1,RGD:1309982	heterogeneous nuclear ribonucleoprotein C		GO:0045120,GO:0005829,GO:0003723,GO:0070034,GO:0008266,GO:0003729,GO:0070935,GO:0015629,GO:0071013,GO:0003730,GO:0004857,GO:0005576,GO:0005634,GO:0019904,GO:0090367,GO:0032211,GO:1990247,GO:0032991,GO:0005654,GO:0042802,GO:0005681,GO:0000398,GO:1990826,GO:0043021,GO:1990827,GO:0043086,GO:0005697	pronucleus|cytosol|RNA binding|telomerase RNA binding|poly(U) RNA binding|mRNA binding|3'-UTR-mediated mRNA stabilization|actin cytoskeleton|catalytic step 2 spliceosome|mRNA 3'-UTR binding|enzyme inhibitor activity|extracellular region|nucleus|protein domain specific binding|negative regulation of mRNA modification|negative regulation of telomere maintenance via telomerase|N6-methyladenosine-con…	rno03040	Spliceosome
Hoxa3	5.01232	0.834615	1.99451	3.17036	1.66465	0.0460964	0.177499	Up	0	0.0462981	0.0185056	0.0390476	0.043748	0.06781	0.103869	0.0916748	GeneID:103690130,Genbank:XM_008762939.2,RGD:1561431	homeobox A3	Homeobox	GO:0048706,GO:0005634,GO:0051216,GO:0005654,GO:0060017,GO:0006355,GO:0008284,GO:0009887,GO:0009952,GO:0010159,GO:0071837,GO:0021615,GO:0030878,GO:0043565,GO:0048538,GO:0001525,GO:0048645,GO:0001974,GO:0048704,GO:0003700	embryonic skeletal system development|nucleus|cartilage development|nucleoplasm|parathyroid gland development|regulation of transcription, DNA-templated|positive regulation of cell proliferation|animal organ morphogenesis|anterior/posterior pattern specification|specification of animal organ position|HMG box domain binding|glossopharyngeal nerve morphogenesis|thyroid gland development|sequence-sp…
Hpd	379.044	0.27445	-4.4447	0.429327	-1.21985	8.80129e-06	0.000334499	Down	17.5785	35.5619	49.067	40.9717	15.118	20.1667	11.6819	11.712	GeneID:29531,Genbank:NM_017233.1,RGD:61974	4-hydroxyphenylpyruvate dioxygenase		GO:0003868,GO:0005783,GO:0005789,GO:0005794,GO:0006559,GO:0006572,GO:0000139,GO:0046872,GO:0055114	4-hydroxyphenylpyruvate dioxygenase activity|endoplasmic reticulum|endoplasmic reticulum membrane|Golgi apparatus|L-phenylalanine catabolic process|tyrosine catabolic process|Golgi membrane|metal ion binding|oxidation-reduction process	rno00350,rno00360,rno00130	Tyrosine metabolism|Phenylalanine metabolism|Ubiquinone and other terpenoid-quinone biosynthesis
Hpse2	15.5198	0.500566	-3.00361	0.352696	-1.5035	0.00266799	0.0263167	Down	0.405389	0.188677	0.261439	0.233389	0.118856	0.0491277	0.146742	0.0442783	GeneID:368128,Genbank:XM_008760445.2,RGD:1307959	heparanase 2 (inactive)		GO:0030198,GO:0030305,GO:0043395,GO:0005578,GO:0008284	extracellular matrix organization|heparanase activity|heparan sulfate proteoglycan binding|proteinaceous extracellular matrix|positive regulation of cell proliferation	rno00531,rno05205	Glycosaminoglycan degradation|Proteoglycans in cancer
Hs6st2	11.0139	0.564359	-2.36303	0.396777	-1.3336	0.018126	0.0955969	Down	0.453973	0.359191	0.320923	0.12474	0.119791	0.0825232	0.0948047	0.167349	GeneID:302489,Genbank:XM_006257578.3,RGD:1564397	heparan sulfate 6-O-sulfotransferase 2		GO:0015015,GO:0016021,GO:0017095,GO:0005654	heparan sulfate proteoglycan biosynthetic process, enzymatic modification|integral component of membrane|heparan sulfate 6-O-sulfotransferase activity|nucleoplasm	rno00534	Glycosaminoglycan biosynthesis - heparan sulfate / heparin
Hsh2d	7.95643	0.789229	-2.35244	0.276123	-1.85662	0.0186506	0.0972856	Down	0.788223	0.489141	0.104273	0.165016	0.0616265	0.191044	0.0877905	0.0573954	GeneID:100360518,Genbank:XM_006252795.3,RGD:2321939	hematopoietic SH2 domain containing		GO:0005737,GO:0005739,GO:0005829,GO:0007165,GO:0009967,GO:0035591,GO:0042110,GO:0051902,GO:0002903,GO:0005070	cytoplasm|mitochondrion|cytosol|signal transduction|positive regulation of signal transduction|signaling adaptor activity|T cell activation|negative regulation of mitochondrial depolarization|negative regulation of B cell apoptotic process|SH3/SH2 adaptor activity
Hspa1a	27.0144	0.358344	4.11774	2.78093	1.47557	3.82608e-05	0.00105484	Up	0.286202	0.559458	0.702803	0.572954	1.28385	1.48273	1.18342	1.65288	GeneID:24472,Genbank:NM_031971.2,RGD:2840	heat shock 70kD protein 1A		GO:0097201,GO:0097718,GO:1901029,GO:1901673,GO:1902236,GO:1902380,GO:1903265,GO:1904722,GO:0005524,GO:0005622,GO:0005634,GO:0006952,GO:0005737,GO:0006986,GO:0007339,GO:0008180,GO:0016887,GO:0019899,GO:0008285,GO:0030308,GO:0030512,GO:0031072,GO:0000151,GO:0034605,GO:0031249,GO:0001106,GO:0034620,GO:0031396,GO:0042026,GO:0031397,GO:0001664,GO:0001916,GO:0002020,GO:0042623,GO:0002199,GO:0005102,GO:…	negative regulation of transcription from RNA polymerase II promoter in response to stress|disordered domain specific binding|negative regulation of mitochondrial outer membrane permeabilization involved in apoptotic signaling pathway|regulation of mitotic spindle assembly|negative regulation of endoplasmic reticulum stress-induced intrinsic apoptotic signaling pathway|positive regulation of endo…	rno03040,rno04141,rno04010,rno04144,rno04612,rno04915,rno04213,rno05020,rno05134,rno05162,rno05164,rno05169,rno05145	Spliceosome|Protein processing in endoplasmic reticulum|MAPK signaling pathway|Endocytosis|Antigen processing and presentation|Estrogen signaling pathway|Longevity regulating pathway - multiple species|Prion diseases|Legionellosis|Measles|Influenza A|Epstein-Barr virus infection|Toxoplasmosis
Htra3	1585.5	0.139938	-7.58036	0.479374	-1.06078	3.44594e-14	1.93173e-11	Down	75.3405	48.6344	60.7612	46.7049	27.3836	26.1394	27.3195	23.2309	GeneID:360959,Genbank:NM_001271027.1,RGD:1308120	HtrA serine peptidase 3		GO:0005520,GO:0005576,GO:0006508,GO:0008236,GO:0030512,GO:0030514,GO:0001558,GO:0004175,GO:0004252	insulin-like growth factor binding|extracellular region|proteolysis|serine-type peptidase activity|negative regulation of transforming growth factor beta receptor signaling pathway|negative regulation of BMP signaling pathway|regulation of cell growth|endopeptidase activity|serine-type endopeptidase activity
Ifitm5	5.2371	0.774046	-2.04074	0.334568	-1.57963	0.0412762	0.165833	Down	0.118039	0.0824065	0.17128	0.111202	0.031147	0.0804639	0.0147902	0.0290085	GeneID:293617,Genbank:XM_002728832.4,RGD:1307900	interferon induced transmembrane protein 5		GO:0005886,GO:0005887,GO:0030282,GO:0060349,GO:0001701	plasma membrane|integral component of plasma membrane|bone mineralization|bone morphogenesis|in utero embryonic development
Igf2	202.855	0.217314	5.82287	2.40392	1.26539	5.78466e-09	7.8613e-07	Up	1.60872	1.52741	2.80119	2.04598	5.97688	3.8601	4.1927	4.20652	GeneID:24483,Genbank:XM_006230665.2,RGD:2870	insulin-like growth factor 2		GO:0005158,GO:0005159,GO:0005179,GO:0009314,GO:0005515,GO:0009749,GO:0005615,GO:0009887,GO:0010033,GO:0010468,GO:0010469,GO:0014068,GO:0040018,GO:0014070,GO:0042060,GO:0016021,GO:0042104,GO:0030546,GO:0042493,GO:0042593,GO:0043066,GO:0000122,GO:0046628,GO:0043085,GO:0043410,GO:0000187,GO:0001649,GO:0048018,GO:0001701,GO:0050731,GO:0001892,GO:0051146,GO:0001934,GO:0051147,GO:0051781,GO:0005737,GO:…	insulin receptor binding|insulin-like growth factor receptor binding|hormone activity|response to radiation|protein binding|response to glucose|extracellular space|animal organ morphogenesis|response to organic substance|regulation of gene expression|regulation of signaling receptor activity|positive regulation of phosphatidylinositol 3-kinase signaling|positive regulation of multicellular organi…	rno04014,rno04010,rno04151,rno05200,rno05205,rno05225	Ras signaling pathway|MAPK signaling pathway|PI3K-Akt signaling pathway|Pathways in cancer|Proteoglycans in cancer|Hepatocellular carcinoma
Igfbp6	192.256	0.334006	-3.19945	0.476769	-1.06864	0.00137688	0.0164411	Down	48.3985	33.6889	12.4648	17.6622	16.1317	11.1131	13.7884	8.91435	GeneID:25641,Genbank:NM_013104.3,RGD:2877	insulin-like growth factor binding protein 6		GO:0005615,GO:0005737,GO:0005794,GO:0008150,GO:0031994,GO:0031995,GO:0042568,GO:0001558,GO:0043567	extracellular space|cytoplasm|Golgi apparatus|biological_process|insulin-like growth factor I binding|insulin-like growth factor II binding|insulin-like growth factor binary complex|regulation of cell growth|regulation of insulin-like growth factor receptor signaling pathway
Iglon5	10.387	0.583029	-2.69749	0.336175	-1.57272	0.00698636	0.0510008	Down	0.729836	0.489141	0.338888	0.357534	0.123253	0.0636813	0.263371	0.143489	GeneID:308557,Genbank:XM_218634.8,RGD:1305344	IgLON family member 5
Igsf10	109.347	0.649886	-2.10784	0.386931	-1.36985	0.0350452	0.14902	Down	4.18588	0.96814	0.888275	0.621672	0.914814	0.494143	0.414656	0.561549	GeneID:310448,Genbank:NM_198768.2,RGD:735030	immunoglobulin superfamily, member 10		GO:0005576,GO:0042246,GO:2001222,GO:0001503	extracellular region|tissue regeneration|regulation of neuron migration|ossification
Ikbke	58.7235	0.336999	-4.79539	0.32623	-1.61604	1.62362e-06	8.63408e-05	Down	3.76948	2.03268	1.97315	1.93477	1.07011	1.02073	0.469058	0.434434	GeneID:363984,Genbank:XM_017598875.1,RGD:1308352	inhibitor of kappa light polypeptide gene enhancer in B-cells, kinase epsilon		GO:0035456,GO:0005634,GO:0036435,GO:0005737,GO:0038061,GO:0006468,GO:0007252,GO:0008384,GO:0008630,GO:0043123,GO:0010884,GO:0045087,GO:0016605,GO:0051260,GO:0018105,GO:0070530,GO:0031625,GO:0004674,GO:0098586,GO:0031966,GO:0004704,GO:0034340,GO:0005524	response to interferon-beta|nucleus|K48-linked polyubiquitin modification-dependent protein binding|cytoplasm|NIK/NF-kappaB signaling|protein phosphorylation|I-kappaB phosphorylation|IkappaB kinase activity|intrinsic apoptotic signaling pathway in response to DNA damage|positive regulation of I-kappaB kinase/NF-kappaB signaling|positive regulation of lipid storage|innate immune response|PML body|…	rno04620,rno04621,rno04622,rno04623,rno04625,rno04657,rno05162,rno05164,rno05161,rno05160,rno05168,rno05167,rno05165	Toll-like receptor signaling pathway|NOD-like receptor signaling pathway|RIG-I-like receptor signaling pathway|Cytosolic DNA-sensing pathway|C-type lectin receptor signaling pathway|IL-17 signaling pathway|Measles|Influenza A|Hepatitis B|Hepatitis C|Herpes simplex infection|Kaposi's sarcoma-associated herpesvirus infection|Human papillomavirus infection
Il17re	6.93179	0.737474	-2.00664	0.358527	-1.47985	0.0447878	0.174306	Down	0.364147	0.375467	0.250127	0.211111	0.236524	0.091654	0	0.0826069	GeneID:362417,Genbank:XM_017592700.1,RGD:735148	interleukin 17 receptor E		GO:0030368,GO:0005887,GO:0006954,GO:0019221	interleukin-17 receptor activity|integral component of plasma membrane|inflammatory response|cytokine-mediated signaling pathway	rno04060,rno04657	Cytokine-cytokine receptor interaction|IL-17 signaling pathway
Il18	16.0381	0.498776	-2.99363	0.355236	-1.49315	0.00275677	0.0269546	Down	5.50272	2.09543	2.68018	2.23855	0.792005	1.50042	1.25362	0.61469	GeneID:29197,Genbank:NM_019165.1,RGD:2889	interleukin 18		GO:0071374,GO:0071375,GO:0071407,GO:1901224,GO:2000256,GO:2000504,GO:0005515,GO:0005615,GO:0005622,GO:0005737,GO:0006954,GO:0014911,GO:0016324,GO:0007611,GO:0030101,GO:0008283,GO:0030155,GO:0030324,GO:0032729,GO:0030431,GO:0032731,GO:0032740,GO:0031663,GO:0032757,GO:0032760,GO:0032819,GO:0000165,GO:0042104,GO:0032930,GO:0001525,GO:0042119,GO:0032967,GO:0042267,GO:0001649,GO:0001666,GO:0042531,GO:…	cellular response to parathyroid hormone stimulus|cellular response to peptide hormone stimulus|cellular response to organic cyclic compound|positive regulation of NIK/NF-kappaB signaling|positive regulation of male germ cell proliferation|positive regulation of blood vessel remodeling|protein binding|extracellular space|intracellular|cytoplasm|inflammatory response|positive regulation of smooth …	rno04060,rno04621,rno04623,rno05323,rno05321,rno05132,rno05134,rno05152,rno05164,rno05144,rno05143	Cytokine-cytokine receptor interaction|NOD-like receptor signaling pathway|Cytosolic DNA-sensing pathway|Rheumatoid arthritis|Inflammatiory bowel disease (IBD)|Salmonella infection|Legionellosis|Tuberculosis|Influenza A|Malaria|African trypanosomiasis
Il18r1	12.179	0.570087	-3.76981	0.22545	-2.14912	0.000163371	0.00326092	Down	0.544084	0.581323	0.485841	0.356571	0.124842	0.206407	0.0237126	0.0697623	GeneID:301365,Genbank:XM_006244786.3,RGD:1308589	interleukin 18 receptor 1		GO:0016021,GO:0030101,GO:0032729,GO:0035655,GO:0042008,GO:0045063,GO:1901224,GO:0003674,GO:0005575,GO:0008150	integral component of membrane|natural killer cell activation|positive regulation of interferon-gamma production|interleukin-18-mediated signaling pathway|interleukin-18 receptor activity|T-helper 1 cell differentiation|positive regulation of NIK/NF-kappaB signaling|molecular_function|cellular_component|biological_process	rno04668,rno04060,rno05321	TNF signaling pathway|Cytokine-cytokine receptor interaction|Inflammatiory bowel disease (IBD)
Il18rap	11.7091	0.599013	-2.43706	0.363536	-1.45983	0.0148072	0.0840575	Down	0.351829	0.229248	0.654514	0.856251	0.0928377	0.191866	0.146947	0.288212	GeneID:373540,Genbank:XM_008767060.2,RGD:727867	interleukin 18 receptor accessory protein		GO:0032609,GO:0032635,GO:0035655,GO:0035744,GO:0042007,GO:0042119,GO:0045954,GO:0070301,GO:0071345,GO:0071351,GO:0005575,GO:0008283,GO:0016021	interferon-gamma production|interleukin-6 production|interleukin-18-mediated signaling pathway|T-helper 1 cell cytokine production|interleukin-18 binding|neutrophil activation|positive regulation of natural killer cell mediated cytotoxicity|cellular response to hydrogen peroxide|cellular response to cytokine stimulus|cellular response to interleukin-18|cellular_component|cell proliferation|integr…	rno04060,rno05321	Cytokine-cytokine receptor interaction|Inflammatiory bowel disease (IBD)
Il1b	14.892	0.591611	-2.09777	0.42306	-1.24107	0.0359252	0.151155	Down	3.03232	1.50539	1.02291	0.444374	0.56899	0.514467	0.337733	0.927368	GeneID:24494,Genbank:NM_031512.2,RGD:2891	interleukin 1 beta		GO:0035690,GO:0035902,GO:0042060,GO:0042102,GO:0042493,GO:0043065,GO:0045086,GO:0043122,GO:0043123,GO:0045410,GO:0045429,GO:0045471,GO:0046330,GO:0045665,GO:0046627,GO:0045687,GO:0045766,GO:0048711,GO:0050691,GO:0050766,GO:0051044,GO:0050768,GO:0051091,GO:0050796,GO:0051092,GO:0001934,GO:0051384,GO:0002437,GO:0051781,GO:0002439,GO:2000178,GO:0071260,GO:0060559,GO:0002526,GO:2000778,GO:0071310,GO:…	cellular response to drug|response to immobilization stress|wound healing|positive regulation of T cell proliferation|response to drug|positive regulation of apoptotic process|positive regulation of interleukin-2 biosynthetic process|regulation of I-kappaB kinase/NF-kappaB signaling|positive regulation of I-kappaB kinase/NF-kappaB signaling|positive regulation of interleukin-6 biosynthetic proces…	rno04010,rno04064,rno04668,rno04060,rno04217,rno04640,rno04620,rno04621,rno04623,rno04625,rno04659,rno04657,rno04750,rno04380,rno05323,rno05321,rno05332,rno05010,rno05020,rno05418,rno04940,rno04932,rno04933,rno05132,rno05133,rno05134,rno05152,rno05162,rno05164,rno05168,rno05146,rno05144,rno05140,rno05142,rno05143,rno01523	MAPK signaling pathway|NF-kappa B signaling pathway|TNF signaling pathway|Cytokine-cytokine receptor interaction|Necroptosis|Hematopoietic cell lineage|Toll-like receptor signaling pathway|NOD-like receptor signaling pathway|Cytosolic DNA-sensing pathway|C-type lectin receptor signaling pathway|Th17 cell differentiation|IL-17 signaling pathway|Inflammatory mediator regulation of TRP channels|Oste…
Il1r2	10.0835	0.625648	-3.66134	0.204375	-2.29071	0.000250897	0.00448282	Down	0.973494	0.889693	0.829771	0.416868	0.140115	0.193049	0.22178	0.0434983	GeneID:117022,Genbank:XM_008766983.2,RGD:621147	interleukin 1 receptor type 2		GO:2000660,GO:0005737,GO:0005886,GO:0010955,GO:0016021,GO:0019221,GO:0019966,GO:0050712,GO:0004908,GO:1900016,GO:0004910,GO:0005576	negative regulation of interleukin-1-mediated signaling pathway|cytoplasm|plasma membrane|negative regulation of protein processing|integral component of membrane|cytokine-mediated signaling pathway|interleukin-1 binding|negative regulation of interleukin-1 alpha secretion|interleukin-1 receptor activity|negative regulation of cytokine production involved in inflammatory response|interleukin-1, T…	rno04060,rno04640,rno05202,rno05215,rno05418,rno05166,rno05146	Cytokine-cytokine receptor interaction|Hematopoietic cell lineage|Transcriptional misregulation in cancers|Prostate cancer|Fluid shear stress and atherosclerosis|HTLV-I infection|Amoebiasis
Il21r	17.537	0.491229	-2.49508	0.427604	-1.22565	0.012593	0.0754349	Down	0.596828	0.222221	0.291847	0.361453	0.104991	0.263479	0.0712214	0.153658	GeneID:308977,Genbank:XM_017589211.1,RGD:1304950	interleukin 21 receptor		GO:0008150,GO:0016020,GO:0019221,GO:0003674,GO:0004896,GO:0005575	biological_process|membrane|cytokine-mediated signaling pathway|molecular_function|cytokine receptor activity|cellular_component	rno04630,rno04060,rno04659,rno05321	Jak-STAT signaling pathway|Cytokine-cytokine receptor interaction|Th17 cell differentiation|Inflammatiory bowel disease (IBD)
Il22ra2	7.7878	0.594233	-2.03988	0.431621	-1.21216	0.0413625	0.166006	Down	0.198351	0.177248	0.318812	0.205549	0.104678	0.0865347	0.0994133	0.077993	GeneID:444986,Genbank:XM_017589529.1,RGD:1303169	interleukin 22 receptor subunit alpha 2		GO:0005886,GO:0016021,GO:0019221,GO:0042017,GO:0042018,GO:0042509,GO:0050728,GO:0004896,GO:0005576,GO:0005829	plasma membrane|integral component of membrane|cytokine-mediated signaling pathway|interleukin-22 binding|interleukin-22 receptor activity|regulation of tyrosine phosphorylation of STAT protein|negative regulation of inflammatory response|cytokine receptor activity|extracellular region|cytosol	rno04630,rno04060	Jak-STAT signaling pathway|Cytokine-cytokine receptor interaction
Il31ra	11.783	0.666166	-2.46175	0.320871	-1.63993	0.0138261	0.0804568	Down	0.296133	0.0972893	0.559974	0.344624	0.220633	0.0759967	0.0698455	0.0342476	GeneID:688622,Genbank:XM_017591116.1,RGD:1586478	interleukin 31 receptor A		GO:0007259,GO:0008284,GO:0009897,GO:0019955,GO:0030224,GO:0035745,GO:0042531,GO:0098542,GO:0002067,GO:0002438,GO:0005622	JAK-STAT cascade|positive regulation of cell proliferation|external side of plasma membrane|cytokine binding|monocyte differentiation|T-helper 2 cell cytokine production|positive regulation of tyrosine phosphorylation of STAT protein|defense response to other organism|glandular epithelial cell differentiation|acute inflammatory response to antigenic stimulus|intracellular
Irf3	523.531	0.148509	-6.82716	0.495208	-1.01389	8.66122e-12	3.06653e-09	Down	31.4642	30.5678	31.1839	31.7735	18.9256	16.2507	11.0838	12.4223	GeneID:292892,Genbank:XM_006229021.1,RGD:1549774	interferon regulatory factor 3	IRF	GO:0045944,GO:0032728,GO:0001078,GO:0050689,GO:0042802,GO:0003674,GO:0050715,GO:0042803,GO:0005575,GO:0051607,GO:0005634,GO:0005737,GO:0005829,GO:0043123,GO:0006366,GO:0060340,GO:0043330,GO:0009617,GO:0071222,GO:0043565,GO:0019904,GO:0071359,GO:0044212,GO:0031663,GO:0000122,GO:0097300,GO:0045351,GO:0032496,GO:0000978,GO:0045358,GO:0032727,GO:0001077	positive regulation of transcription by RNA polymerase II|positive regulation of interferon-beta production|transcriptional repressor activity, RNA polymerase II proximal promoter sequence-specific DNA binding|negative regulation of defense response to virus by host|identical protein binding|molecular_function|positive regulation of cytokine secretion|protein homodimerization activity|cellular_co…	rno04620,rno04621,rno04622,rno04623,rno05203,rno05133,rno05162,rno05164,rno05161,rno05160,rno05168,rno05167,rno05169,rno05165	Toll-like receptor signaling pathway|NOD-like receptor signaling pathway|RIG-I-like receptor signaling pathway|Cytosolic DNA-sensing pathway|Viral carcinogenesis|Pertussis|Measles|Influenza A|Hepatitis B|Hepatitis C|Herpes simplex infection|Kaposi's sarcoma-associated herpesvirus infection|Epstein-Barr virus infection|Human papillomavirus infection
Irf4	11.8625	0.666962	-2.30351	0.344755	-1.53636	0.0212499	0.106281	Down	0.617282	0.121678	0.308026	0.307869	0.0383254	0.217818	0.145591	0.0356941	GeneID:291100,Genbank:NM_001106108.1,RGD:1308050	interferon regulatory factor 4	IRF	GO:0045944,GO:0043388,GO:0003674,GO:0072540,GO:0043565,GO:0003700,GO:0043966,GO:0005575,GO:0005654,GO:0006366,GO:0006479,GO:0043967,GO:0008150,GO:0045082,GO:0016279,GO:0045086,GO:0018022,GO:0045368,GO:0034122,GO:0000788,GO:0045404,GO:0042832,GO:0000978,GO:0045893,GO:0043011,GO:0001077	positive regulation of transcription by RNA polymerase II|positive regulation of DNA binding|molecular_function|T-helper 17 cell lineage commitment|sequence-specific DNA binding|DNA binding transcription factor activity|histone H3 acetylation|cellular_component|nucleoplasm|transcription by RNA polymerase II|protein methylation|histone H4 acetylation|biological_process|positive regulation of inter…	rno04659	Th17 cell differentiation
Irf6	13.7272	0.451684	2.22364	2.00608	1.00438	0.0261729	0.122651	Up	0.218951	0.195656	0.215064	0.206269	0.369759	0.501491	0.241424	0.473512	GeneID:364081,Genbank:NM_001108859.1,RGD:1309645	interferon regulatory factor 6	IRF	GO:0043565,GO:0005575,GO:0043588,GO:0005634,GO:0043616,GO:0005737,GO:0005829,GO:0006351,GO:0044212,GO:0007050,GO:0045893,GO:0008150,GO:0045944,GO:0008285,GO:0048468,GO:0030054,GO:0003674,GO:0060644,GO:0003677,GO:0030216,GO:0003700	sequence-specific DNA binding|cellular_component|skin development|nucleus|keratinocyte proliferation|cytoplasm|cytosol|transcription, DNA-templated|transcription regulatory region DNA binding|cell cycle arrest|positive regulation of transcription, DNA-templated|biological_process|positive regulation of transcription by RNA polymerase II|negative regulation of cell proliferation|cell development|c…
Isg20	24.1174	0.471804	-3.05918	0.367717	-1.44333	0.00221947	0.0230973	Down	4.57792	1.49666	3.88846	6.52176	1.88563	0.852471	1.11925	1.86593	GeneID:293052,Genbank:NM_001008510.1,RGD:1306407	interferon stimulated exonuclease gene 20		GO:0090503,GO:0005634,GO:0005730,GO:0005737,GO:0006401,GO:0008310,GO:0009615,GO:0015030,GO:0016605,GO:0030619,GO:0030620,GO:0034511,GO:0000175,GO:0045071,GO:0000738,GO:0051607,GO:0004527	RNA phosphodiester bond hydrolysis, exonucleolytic|nucleus|nucleolus|cytoplasm|RNA catabolic process|single-stranded DNA 3'-5' exodeoxyribonuclease activity|response to virus|Cajal body|PML body|U1 snRNA binding|U2 snRNA binding|U3 snoRNA binding|3'-5'-exoribonuclease activity|negative regulation of viral genome replication|DNA catabolic process, exonucleolytic|defense response to virus|exonuclea…
Islr	320.692	0.458167	-2.69443	0.424989	-1.2345	0.00705083	0.0513044	Down	37.9528	16.8798	9.93924	9.24815	7.58748	7.4611	6.81846	7.2945	GeneID:686539,Genbank:XM_006243176.3,RGD:1596359	immunoglobulin superfamily containing leucine-rich repeat		GO:0005615,GO:0007155	extracellular space|cell adhesion
Islr2	11.0971	0.60434	-2.67458	0.326158	-1.61636	0.00748218	0.0533352	Down	0.639169	0.230987	0.218227	0.247944	0.178579	0.0615113	0.0565326	0.110879	GeneID:100910729,Genbank:XM_008766373.2,RGD:6497037	immunoglobulin superfamily containing leucine-rich repeat 2		GO:0045773,GO:0009986,GO:0016021	positive regulation of axon extension|cell surface|integral component of membrane
Itga11	13.7822	0.500609	-2.63515	0.400763	-1.31918	0.00840999	0.0575817	Down	0.364508	0.477969	0.226426	0.238884	0.150548	0.0864263	0.174748	0.0778952	GeneID:315744,Genbank:XM_008766278.2,RGD:1311711	integrin subunit alpha 11		GO:0005925,GO:0006929,GO:0007160,GO:0007229,GO:0008150,GO:0033627,GO:0034681,GO:0038064,GO:0038065,GO:0098639,GO:0003674,GO:0005518,GO:0005575	focal adhesion|substrate-dependent cell migration|cell-matrix adhesion|integrin-mediated signaling pathway|biological_process|cell adhesion mediated by integrin|integrin alpha11-beta1 complex|collagen receptor activity|collagen-activated signaling pathway|collagen binding involved in cell-matrix adhesion|molecular_function|collagen binding|cellular_component	rno04151,rno04512,rno04510,rno04810,rno05410,rno05412,rno05414,rno05165	PI3K-Akt signaling pathway|ECM-receptor interaction|Focal adhesion|Regulation of actin cytoskeleton|Hypertrophic cardiomyopathy (HCM)|Arrhythmogenic right ventricular cardiomyopathy (ARVC)|Dilated cardiomyopathy (DCM)|Human papillomavirus infection
Itgam	26.7739	0.497469	-2.64067	0.402301	-1.31365	0.00827424	0.0570295	Down	1.82814	0.516664	0.904727	0.332002	0.278975	0.3123	0.264944	0.476339	GeneID:25021,Genbank:XM_006230214.3,RGD:2926	integrin subunit alpha M		GO:0098609,GO:0044853,GO:0009986,GO:0001851,GO:1901216,GO:0045123,GO:0010668,GO:0002523,GO:1903980,GO:0045963,GO:0014005,GO:0005615,GO:2000363,GO:0046982,GO:0005634,GO:0005886,GO:0006909,GO:0006911,GO:0016021,GO:0007155,GO:0050798,GO:0030593,GO:0007159,GO:0060376,GO:0031072,GO:0007229,GO:0061756,GO:0032930,GO:0008201,GO:0001774,GO:0090314,GO:0043315,GO:0008305,GO:0001781,GO:0097242,GO:0043395,GO:…	cell-cell adhesion|plasma membrane raft|cell surface|complement component C3b binding|positive regulation of neuron death|cellular extravasation|ectodermal cell differentiation|leukocyte migration involved in inflammatory response|positive regulation of microglial cell activation|negative regulation of dopamine metabolic process|microglia development|extracellular space|positive regulation of pro…	rno04015,rno04514,rno04145,rno04810,rno04640,rno04610,rno04670,rno05202,rno05221,rno05133,rno05134,rno05150,rno05152,rno05146,rno05140	Rap1 signaling pathway|Cell adhesion molecules (CAMs)|Phagosome|Regulation of actin cytoskeleton|Hematopoietic cell lineage|Complement and coagulation cascades|Leukocyte transendothelial migration|Transcriptional misregulation in cancers|Acute myeloid leukemia|Pertussis|Legionellosis|Staphylococcus aureus infection|Tuberculosis|Amoebiasis|Leishmaniasis
Itk	28.2656	0.417818	-4.1609	0.299681	-1.7385	3.1699e-05	0.000927128	Down	1.76589	0.580152	0.742049	0.743732	0.30699	0.22659	0.2499	0.285913	GeneID:363577,Genbank:XM_017597420.1,RGD:1311618	IL2-inducible T-cell kinase		GO:0050853,GO:0031234,GO:0002250,GO:0032609,GO:0032633,GO:0004715,GO:0005102,GO:0005524,GO:0035556,GO:0005634,GO:0038083,GO:0005911,GO:0042127,GO:0006468,GO:0045087,GO:0007169,GO:0001816,GO:0050852,GO:0007202,GO:0001865,GO:0030154	B cell receptor signaling pathway|extrinsic component of cytoplasmic side of plasma membrane|adaptive immune response|interferon-gamma production|interleukin-4 production|non-membrane spanning protein tyrosine kinase activity|signaling receptor binding|ATP binding|intracellular signal transduction|nucleus|peptidyl-tyrosine autophosphorylation|cell-cell junction|regulation of cell proliferation|pr…	rno04660,rno04670,rno04062	T cell receptor signaling pathway|Leukocyte transendothelial migration|Chemokine signaling pathway
Itpkb	549.361	0.229824	5.13346	2.26544	1.17979	2.84469e-07	2.13813e-05	Up	6.36466	4.43292	3.81118	3.08031	10.9329	9.24213	5.62936	11.8262	GeneID:54260,Genbank:NM_019312.2,RGD:2932	inositol-trisphosphate 3-kinase B		GO:0035726,GO:0005516,GO:0045059,GO:0005524,GO:0045061,GO:0005634,GO:0005829,GO:0007166,GO:0008440,GO:0045638,GO:0016020,GO:0046579,GO:0030217,GO:0046638,GO:0032957,GO:0071277,GO:0000165,GO:0032958,GO:0001932,GO:0033030,GO:0002262	common myeloid progenitor cell proliferation|calmodulin binding|positive thymic T cell selection|ATP binding|thymic T cell selection|nucleus|cytosol|cell surface receptor signaling pathway|inositol-1,4,5-trisphosphate 3-kinase activity|negative regulation of myeloid cell differentiation|membrane|positive regulation of Ras protein signal transduction|T cell differentiation|positive regulation of a…	rno00562,rno04020,rno04070	Inositol phosphate metabolism|Calcium signaling pathway|Phosphatidylinositol signaling system
Izumo4	28.0703	0.439087	-4.92148	0.223608	-2.16095	8.58943e-07	5.3501e-05	Down	1.05096	2.15222	0.912392	1.45764	0.369759	0.413929	0.117054	0.286977	GeneID:362832,Genbank:XM_017595154.1,RGD:1564722	IZUMO family member 4		GO:0005634	nucleus
Kcnd1	9.82282	0.593393	-1.9971	0.439805	-1.18506	0.0458147	0.177022	Down	0.644041	0.319734	0.170399	0.24719	0.176238	0.104065	0.119553	0.164138	GeneID:116695,Genbank:NM_001105748.1,RGD:621364	potassium voltage-gated channel subfamily D member 1		GO:0008076,GO:0016021,GO:0034765,GO:0043025,GO:0051260,GO:0071805,GO:0005249,GO:0005250,GO:0005515	voltage-gated potassium channel complex|integral component of membrane|regulation of ion transmembrane transport|neuronal cell body|protein homooligomerization|potassium ion transmembrane transport|voltage-gated potassium channel activity|A-type (transient outward) potassium channel activity|protein binding
Kcne1	26.3227	0.467704	-3.1831	0.356322	-1.48875	0.00145709	0.0170913	Down	2.65869	2.65159	1.05986	1.38653	0.450997	0.258908	0.999399	0.840066	GeneID:25471,Genbank:XM_017597886.1,RGD:2956	potassium voltage-gated channel subfamily E regulatory subunit 1		GO:0005251,GO:0005515,GO:0005783,GO:0005794,GO:0005886,GO:0006487,GO:0016324,GO:0006493,GO:0030018,GO:0031433,GO:0044325,GO:0045121,GO:0046982,GO:0086011,GO:0060047,GO:0086013,GO:0060306,GO:0086091,GO:0060307,GO:0090315,GO:0098915,GO:1901379,GO:0002070,GO:1901381,GO:0005249,GO:1901387,GO:0008076,GO:0008584,GO:0009986,GO:0071320,GO:0015459,GO:0071435,GO:0071468,GO:0071482,GO:0071805,GO:0086002,GO:…	delayed rectifier potassium channel activity|protein binding|endoplasmic reticulum|Golgi apparatus|plasma membrane|protein N-linked glycosylation|apical plasma membrane|protein O-linked glycosylation|Z disc|telethonin binding|ion channel binding|membrane raft|protein heterodimerization activity|membrane repolarization during action potential|heart contraction|membrane repolarization during cardia…	rno04261	Adrenergic signaling in cardiomyocytes
Kcnj14	53.028	0.398997	-4.13586	0.318597	-1.6502	3.53628e-05	0.000995336	Down	2.27118	4.38527	2.57853	1.65058	1.43832	0.460039	0.910653	0.478418	GeneID:276720,Genbank:NM_170718.1,RGD:628872	potassium voltage-gated channel subfamily J member 14		GO:0010107,GO:0030425,GO:0034765,GO:0043025,GO:0005242,GO:0005887	potassium ion import|dendrite|regulation of ion transmembrane transport|neuronal cell body|inward rectifier potassium channel activity|integral component of plasma membrane	rno04921,rno04725	Oxytocin signaling pathway|Cholinergic synapse
Kcnk13	4.14441	0.924596	-1.97019	0.282902	-1.82163	0.048817		Down	0.243609	0.0544227	0.0725103	0.0764998	0.0514251	0.0354265	0.0162796	0.0159648	GeneID:64120,Genbank:XM_006240447.3,RGD:68941	potassium two pore domain channel subfamily K member 13		GO:0016021,GO:0022841,GO:0030322,GO:0034765,GO:0071805,GO:0005244,GO:0005267,GO:0005887	integral component of membrane|potassium ion leak channel activity|stabilization of membrane potential|regulation of ion transmembrane transport|potassium ion transmembrane transport|voltage-gated ion channel activity|potassium channel activity|integral component of plasma membrane
Kiaa0895l	12.0121	0.596855	-2.64004	0.335476	-1.57572	0.00828969	0.0570764	Down	0.219469	0.762688	0.239526	0.597301	0.154431	0.132984	0.097776	0.191771	GeneID:688736,Genbank:XM_017601361.1,RGD:1585272	hypothetical protein LOC688736
Kif2c	6.29435	0.758805	-2.10431	0.330619	-1.59676	0.0353514	0.149705	Down	0.450807	0.118484	0.165755	0.324768	0.0559788	0.115691	0.0265817	0.130339	GeneID:171529,Genbank:XM_006238632.3,RGD:620239	kinesin family member 2C		GO:0005634,GO:0005813,GO:0005819,GO:0005871,GO:0005874,GO:0035371,GO:0005881,GO:0007018,GO:0051010,GO:0051301,GO:0051310,GO:0051315,GO:0000775,GO:0000776,GO:0000777,GO:0003777,GO:0005524,GO:0007019,GO:0007080,GO:0008017,GO:0015630,GO:0016887,GO:0030951,GO:0051983	nucleus|centrosome|spindle|kinesin complex|microtubule|microtubule plus-end|cytoplasmic microtubule|microtubule-based movement|microtubule plus-end binding|cell division|metaphase plate congression|attachment of mitotic spindle microtubules to kinetochore|chromosome, centromeric region|kinetochore|condensed chromosome kinetochore|microtubule motor activity|ATP binding|microtubule depolymerization…
Kif5c	21.0984	0.38549	-2.98672	0.450204	-1.15135	0.00281985	0.0273922	Down	0.396541	0.400075	0.422626	0.337421	0.121512	0.139516	0.256447	0.138319	GeneID:311024,Genbank:XM_008761745.2,RGD:1308539	kinesin family member 5C		GO:0098963,GO:0035253,GO:0008045,GO:0005524,GO:0098964,GO:0008104,GO:0005737,GO:0043005,GO:0008574,GO:0098971,GO:0005871,GO:0005874,GO:0007018,GO:0016887,GO:0046034,GO:0007411,GO:0048489,GO:0030425,GO:0008017,GO:0051028,GO:0030705,GO:0003777,GO:0032839,GO:0034190,GO:0005515	dendritic transport of messenger ribonucleoprotein complex|ciliary rootlet|motor neuron axon guidance|ATP binding|anterograde dendritic transport of messenger ribonucleoprotein complex|protein localization|cytoplasm|neuron projection|ATP-dependent microtubule motor activity, plus-end-directed|anterograde dendritic transport of neurotransmitter receptor complex|kinesin complex|microtubule|microtub…	rno04144,rno04728	Endocytosis|Dopaminergic synapse
Kifc2	71.0776	0.23525	-5.44205	0.411727	-1.28024	5.26704e-08	4.95544e-06	Down	2.74744	2.97776	2.7934	2.92146	1.4643	1.36478	0.845297	0.802213	GeneID:300053,Genbank:XM_017594770.1,RGD:735021	kinesin family member C2		GO:0005874,GO:0007018,GO:0008017,GO:0016887,GO:0030139,GO:0003777,GO:0005524,GO:0005871	microtubule|microtubule-based movement|microtubule binding|ATPase activity|endocytic vesicle|microtubule motor activity|ATP binding|kinesin complex
Kir3dl1	1.54112	1.54156	2.15666	10.0187	3.32462	0.0310319		Up	0.0499682	0	0	0	0.105481	0.108999	0.100176	0.245599	GeneID:353253,Genbank:XM_017589312.1,RGD:727836	killer cell immunoglobulin-like receptor, three domains, long cytoplasmic tail, 1		GO:0005886,GO:0016021	plasma membrane|integral component of membrane	rno04650,rno04612	Natural killer cell mediated cytotoxicity|Antigen processing and presentation
Klhdc8a	8.8966	0.811125	-2.26721	0.279517	-1.83899	0.0233773	0.113544	Down	0.775	0.0927517	0.296587	0.469358	0.0584286	0	0.22196	0.136043	GeneID:305096,Genbank:NM_001100683.1,RGD:1305132	kelch domain containing 8A		GO:0016567,GO:0031463,GO:0004842	protein ubiquitination|Cul3-RING ubiquitin ligase complex|ubiquitin-protein transferase activity
Klk10	11.4165	0.618477	2.39496	2.79187	1.48123	0.016622	0.0904663	Up	0.667415	0.186377	0.248321	0.31438	1.11537	0.667274	0.334508	1.58553	GeneID:292850,Genbank:XM_006228987.3,RGD:1303242	kallikrein related-peptidase 10		GO:0004252,GO:0005575,GO:0006508,GO:0008150,GO:0030141,GO:0031638,GO:0002526,GO:0003073,GO:0003674	serine-type endopeptidase activity|cellular_component|proteolysis|biological_process|secretory granule|zymogen activation|acute inflammatory response|regulation of systemic arterial blood pressure|molecular_function
Klk12	8.13574	0.962157	3.48069	10.1892	3.34897	0.000500131	0.00758598	Up	0.182189	0.30526	0	0.0858183	0.480744	2.68258	0.273939	1.8805	GeneID:308564,Genbank:XM_008759351.1,RGD:1308975	kallikrein related-peptidase 12		GO:0008236,GO:0004252,GO:0006508,GO:0008233	serine-type peptidase activity|serine-type endopeptidase activity|proteolysis|peptidase activity
Klk14	9.8184	0.594507	2.5665	2.87947	1.5258	0.0102729	0.065659	Up	0.287246	0.721929	0.320622	0.202957	0.985349	1.40982	1.15174	0.564737	GeneID:308562,Genbank:XM_218641.9,RGD:1308606	kallikrein related-peptidase 14		GO:0009566,GO:0030141,GO:0045744,GO:0045745,GO:0048730,GO:0070684,GO:0004252,GO:0005615,GO:0006508	fertilization|secretory granule|negative regulation of G-protein coupled receptor protein signaling pathway|positive regulation of G-protein coupled receptor protein signaling pathway|epidermis morphogenesis|seminal clot liquefaction|serine-type endopeptidase activity|extracellular space|proteolysis
Klrc3	31.4403	0.433943	-2.59023	0.458817	-1.12401	0.00959121	0.0627619	Down	0.702232	0.888988	0.724603	0.499845	0.64237	0.170202	0.140783	0.276123	GeneID:500338,Genbank:XM_008763324.2,RGD:1560637	killer cell lectin-like receptor subfamily C, member 3		GO:0009897,GO:0016021,GO:0030246	external side of plasma membrane|integral component of membrane|carbohydrate binding	rno04650,rno04612	Natural killer cell mediated cytotoxicity|Antigen processing and presentation
Kmt5c	327.97	0.203526	-6.69141	0.389076	-1.36188	2.21027e-11	6.91557e-09	Down	9.24425	9.12386	7.82934	8.65898	4.87859	3.34801	2.13977	2.51461	GeneID:308345,Genbank:XM_006228265.3,RGD:1305226	lysine methyltransferase 5C		GO:0005654,GO:0005720,GO:0005721,GO:0006351,GO:0006355,GO:0008150,GO:0016571,GO:0034770,GO:0034773,GO:0042799,GO:0000780,GO:0003674,GO:0005575	nucleoplasm|nuclear heterochromatin|pericentric heterochromatin|transcription, DNA-templated|regulation of transcription, DNA-templated|biological_process|histone methylation|histone H4-K20 methylation|histone H4-K20 trimethylation|histone methyltransferase activity (H4-K20 specific)|condensed nuclear chromosome, centromeric region|molecular_function|cellular_component	rno00310	Lysine degradation
Krt77	9.06012	0.843606	2.61721	4.62002	2.2079	0.00886506	0.0593976	Up	0.148813	0.0664903	0.186036	0	0.439796	0.973843	0.268506	0.0877716	GeneID:406226,Genbank:XM_006242435.3,RGD:1302968	keratin 77		GO:0005198,GO:0005856,GO:0045095	structural molecule activity|cytoskeleton|keratin filament
Krt79	10.1947	0.553883	1.96764	2.1285	1.08984	0.0491099	0.185003	Up	0.533396	0.198603	0.238148	0.251251	0.891403	0.727205	0.401007	0.436949	GeneID:683720,Genbank:XM_003750410.4,RGD:1583372	keratin 79		GO:0005198,GO:0019899,GO:0045095	structural molecule activity|enzyme binding|keratin filament
Lat	18.7693	0.42708	-2.44584	0.484789	-1.04457	0.0144514	0.0828065	Down	2.68314	1.24879	1.59728	2.38731	1.41601	0.812902	0.672395	0.732661	GeneID:81511,Genbank:NM_030853.1,RGD:620802	linker for activation of T cells		GO:0042629,GO:0008180,GO:0002260,GO:0043303,GO:0009967,GO:0005070,GO:0045860,GO:0010467,GO:0005794,GO:0005886,GO:0005911,GO:0006954,GO:0016021,GO:0048872,GO:0019722,GO:0006955,GO:0050863,GO:0019901,GO:0007229,GO:0001772,GO:0035556,GO:0007265,GO:0002250	mast cell granule|COP9 signalosome|lymphocyte homeostasis|mast cell degranulation|positive regulation of signal transduction|SH3/SH2 adaptor activity|positive regulation of protein kinase activity|gene expression|Golgi apparatus|plasma membrane|cell-cell junction|inflammatory response|integral component of membrane|homeostasis of number of cells|calcium-mediated signaling|immune response|regulati…	rno04014,rno04015,rno04064,rno04650,rno04660,rno04658,rno04659,rno04664,rno04666	Ras signaling pathway|Rap1 signaling pathway|NF-kappa B signaling pathway|Natural killer cell mediated cytotoxicity|T cell receptor signaling pathway|Th1 and Th2 cell differentiation|Th17 cell differentiation|Fc epsilon RI signaling pathway|Fc gamma R-mediated phagocytosis
Lcat	86.6455	0.246563	-8.34757	0.240115	-2.0582	6.96847e-17	7.19653e-14	Down	7.68779	7.33919	5.38809	5.76876	2.17012	1.55998	1.1649	1.0545	GeneID:24530,Genbank:XM_006255441.1,RGD:2993	lecithin cholesterol acyltransferase		GO:0090107,GO:0042158,GO:0034372,GO:0004623,GO:0042632,GO:0005615,GO:0034375,GO:0006644,GO:0043691,GO:0006656,GO:0008203,GO:0034435,GO:0030301,GO:0046470,GO:0034186,GO:0004607,GO:0046688,GO:0042157,GO:0034364,GO:0051384	regulation of high-density lipoprotein particle assembly|lipoprotein biosynthetic process|very-low-density lipoprotein particle remodeling|phospholipase A2 activity|cholesterol homeostasis|extracellular space|high-density lipoprotein particle remodeling|phospholipid metabolic process|reverse cholesterol transport|phosphatidylcholine biosynthetic process|cholesterol metabolic process|cholesterol e…	rno00564,rno04979	Glycerophospholipid metabolism|Cholesterol metabolism
Lcn12	13.4395	0.477116	-2.11852	0.496278	-1.01078	0.0341312	0.146616	Down	1.65945	2.51564	2.01103	2.68001	1.3762	1.29281	0.475267	1.04868	GeneID:680602,Genbank:NM_001128138.1,RGD:1589474	lipocalin 12		GO:0001972,GO:0005576,GO:0036094	retinoic acid binding|extracellular region|small molecule binding
Ldlrad1	13.2883	0.562995	-1.99958	0.458264	-1.12575	0.0455461	0.176389	Down	0.999448	0.661567	0.727189	0.453344	0.703269	0.242239	0.148422	0.145552	GeneID:689088,Genbank:XM_006238557.2,RGD:1597398	low density lipoprotein receptor class A domain containing 1		GO:0016021	integral component of membrane
Leng8	1308.77	0.192571	-6.04635	0.446165	-1.16435	1.48167e-09	2.58888e-07	Down	23.9782	23.7498	25.6124	24.9646	15.775	10.8154	7.04786	8.07418	GeneID:361506,Genbank:NM_001037790.2,RGD:1306180	leukocyte receptor cluster member 8
Lhx6	24.9583	0.41363	5.91393	5.44971	2.44618	3.34036e-09	5.22572e-07	Up	0.182147	0.158247	0.180721	0.133465	0.811737	1.25821	0.750624	0.557057	GeneID:311901,Genbank:XM_006234066.3,RGD:1306174	LIM homeobox 6	Homeobox	GO:0021800,GO:0021853,GO:0021877,GO:0021884,GO:0021895,GO:0043565,GO:0046872,GO:0048469,GO:0005634,GO:0006355,GO:0021799	cerebral cortex tangential migration|cerebral cortex GABAergic interneuron migration|forebrain neuron fate commitment|forebrain neuron development|cerebral cortex neuron differentiation|sequence-specific DNA binding|metal ion binding|cell maturation|nucleus|regulation of transcription, DNA-templated|cerebral cortex radially oriented cell migration
Lilrb4	26.5233	0.468204	-3.41197	0.330449	-1.5975	0.000644948	0.00938068	Down	4.3109	1.83743	1.82341	1.60311	0.898045	1.11359	0.739161	0.223037	GeneID:292594,Genbank:XM_006228238.3,RGD:1359090	leukocyte immunoglobulin like receptor B4		GO:0050860,GO:1900181,GO:1902894,GO:0016021,GO:0045591,GO:0045671	negative regulation of T cell receptor signaling pathway|negative regulation of protein localization to nucleus|negative regulation of pri-miRNA transcription by RNA polymerase II|integral component of membrane|positive regulation of regulatory T cell differentiation|negative regulation of osteoclast differentiation	rno04380	Osteoclast differentiation
Lime1	105.485	0.222563	-4.71825	0.482932	-1.05011	2.37884e-06	0.000118977	Down	8.11338	6.9673	6.0304	6.84819	4.45503	3.68286	2.39754	2.25899	GeneID:362289,Genbank:NM_001108614.1,RGD:1562795	Lck interacting transmembrane adaptor 1		GO:0016021,GO:0019815,GO:0019901,GO:0043122,GO:0043405,GO:0050852,GO:0050853,GO:0051279,GO:0071008,GO:1901222,GO:0000390,GO:0006357,GO:0014066	integral component of membrane|B cell receptor complex|protein kinase binding|regulation of I-kappaB kinase/NF-kappaB signaling|regulation of MAP kinase activity|T cell receptor signaling pathway|B cell receptor signaling pathway|regulation of release of sequestered calcium ion into cytosol|U2-type post-mRNA release spliceosomal complex|regulation of NIK/NF-kappaB signaling|spliceosomal complex d…
LOC100125368	1.62805	1.58411	-2.57687	0.0590445	-4.08205	0.00996991		Down	0.211972	0.06765	0.0540802	0.0855835	0	0	0	0	GeneID:100125368,Genbank:XM_008765080.2,RGD:1642422	zinc finger protein LOC100125368	zf-C2H2	GO:0046872,GO:0003676,GO:0005622,GO:0006355	metal ion binding|nucleic acid binding|intracellular|regulation of transcription, DNA-templated
LOC100362814	74.3358	0.400438	3.0426	2.32684	1.21837	0.00234541	0.024059	Up	0.224819	0.619966	0.326223	0.138993	0.444925	1.09576	0.654949	0.676818	GeneID:100362814,Genbank:XM_008762075.2,RGD:2323964	hypothetical protein LOC100362814		GO:0016021	integral component of membrane
LOC100363520	14.193	0.460235	-3.60769	0.316355	-1.66038	0.00030894	0.00522828	Down	0.850671	0.784954	0.825661	0.871088	0.312303	0.322716	0.222447	0.14543	GeneID:100363520,Genbank:XM_006232938.3,RGD:2322827	mCG16729-like
LOC100909441	11.516	0.763482	-2.33242	0.29103	-1.78076	0.0196785	0.101052	Down	0.285809	0.383102	2.90944	0.646213	0.301668	0.187036	0.343794	0.337147	GeneID:100909441,Genbank:XM_003749354.4,RGD:6503589	tubulin alpha-1C chain-like		GO:0005200,GO:0005525,GO:0005737,GO:0005874,GO:0007010,GO:0007017,GO:0000226,GO:0045121,GO:0000278,GO:0003924	structural constituent of cytoskeleton|GTP binding|cytoplasm|microtubule|cytoskeleton organization|microtubule-based process|microtubule cytoskeleton organization|membrane raft|mitotic cell cycle|GTPase activity
LOC100909750	19.8986	0.625736	-5.86834	0.0784526	-3.67203	4.40171e-09	6.30007e-07	Down	0.755247	1.18508	0.497771	0.338811	0.0189798	0.0784507	0.0360504	0.0707069	GeneID:100909750,Genbank:XM_003749439.4,RGD:6502032	tyrosine-protein kinase ABL1-like		GO:0007169,GO:0030154,GO:0030425,GO:0031234,GO:0038083,GO:0042127,GO:0043025,GO:0045087,GO:1905244,GO:0004715,GO:0005102,GO:0005634	transmembrane receptor protein tyrosine kinase signaling pathway|cell differentiation|dendrite|extrinsic component of cytoplasmic side of plasma membrane|peptidyl-tyrosine autophosphorylation|regulation of cell proliferation|neuronal cell body|innate immune response|regulation of modification of synaptic structure|non-membrane spanning protein tyrosine kinase activity|signaling receptor binding|n…
LOC100909857	24.0945	0.439341	-3.04583	0.395525	-1.33816	0.00232036	0.0238854	Down	3.66239	5.29415	3.84746	2.73992	2.61497	1.76228	0.647855	0.847106	GeneID:100909857,Genbank:XM_003750066.4,RGD:6501229	cytidine deaminase-like		GO:0009972,GO:0004126,GO:0005829,GO:0008270	cytidine deamination|cytidine deaminase activity|cytosol|zinc ion binding
LOC100910033	4.66871	1.00502	-2.02168	0.244546	-2.03182	0.0432093		Down	0.268857	0.100106	0.480154	0.548785	0.189183	0.146619	0	0	GeneID:100910033,Genbank:XM_006243521.3,RGD:6500336	uncharacterized LOC100910033
LOC100910121	3.37655	1.45858	-2.00215	0.132099	-2.92031	0.0452684		Down	0.136082	0	0.0405048	0.940132	0.0478774	0.0494737	0.0454693	0	GeneID:100910121,Genbank:XM_003750759.3,RGD:6500155	RNA polymerase I-specific transcription initiation factor RRN3-like
LOC100910264	1.62913	1.87226	-2.17968	0.0590908	-4.08092	0.0292814		Down	0.0270115	0.120689	0.21708	0	0	0	0	0	GeneID:100910264,Genbank:XM_008763346.2,RGD:6499084	T-cell surface glycoprotein YE1/48-like
LOC100910308	33.4995	0.878898	2.35327	4.19388	2.06829	0.0186089	0.0972225	Up	0.797691	0.653422	0.56984	0.851689	0.954212	2.20406	0.373149	7.7369	GeneID:100910308,Genbank:XM_003751352.4,RGD:6499293	multifunctional protein ADE2-like		GO:0004639,GO:0006189	phosphoribosylaminoimidazolesuccinocarboxamide synthase activity|'de novo' IMP biosynthetic process
LOC100910478	3.09027	1.69059	-2.50188	0.0533019	-4.22967	0.0123534		Down	0	0.0482931	0.88794	0.12219	0.0456331	0	0	0	GeneID:100910478,Genbank:XM_006234812.2,RGD:6498299	leucine-rich repeat-containing protein 57-like
LOC100910503	7.71226	0.83174	2.0904	3.33727	1.73867	0.0365818	0.152733	Up	0.132352	0.246398	0.196974	0.0831244	0.79161	0.24059	0.0442233	0.997471	GeneID:100910503,Genbank:XM_006254489.3,RGD:6498428	uncharacterized LOC100910503
LOC100910555	9.8833	0.548313	2.45231	2.53966	1.34463	0.0141942	0.0818552	Up	0.364078	0.325343	0.585187	0.411589	0.768558	1.27069	1.31382	0.715791	GeneID:100910555,Genbank:XM_006255167.3,RGD:6497966	uncharacterized LOC100910555
LOC100911104	144.947	0.231378	4.46396	2.04608	1.03286	8.04576e-06	0.000310398	Up	10.3358	9.2362	4.99926	9.81835	13.9094	20.5734	14.1595	17.4419	GeneID:100911104,Genbank:XM_003751343.3,RGD:6495044	lymphocyte antigen 6B-like
LOC100911295	81.8567	0.381543	2.65228	2.01665	1.01196	0.00799502	0.0556315	Up	5.21675	4.80347	3.1475	2.92219	15.8489	5.61291	3.81595	5.54396	GeneID:100911295,Genbank:XM_003751029.4,RGD:6494054	non-histone chromosomal protein HMG-14-like		GO:0000785,GO:0031492	chromatin|nucleosomal DNA binding
LOC100911353	2.74578	1.56154	-2.07677	0.105626	-3.24296	0.0378229		Down	1.94869	0	0.435022	0.229478	0	0.132837	0.122086	0	GeneID:100911353,Genbank:XM_008759427.1,RGD:6493549	uncharacterized LOC100911353
LOC100911572	6.96782	0.696958	-3.02248	0.232203	-2.10654	0.00250713	0.0252856	Down	0.289477	0.222302	0.177711	0.170444	0.0381923	0.0789316	0.0181357	0.0533552	GeneID:100911572,Genbank:XM_003750719.4,RGD:6491864	collagen alpha-3(IV) chain-like		GO:0005201,GO:0005581,GO:0005604	extracellular matrix structural constituent|collagen trimer|basement membrane
LOC100911779	14.364	0.728548	2.43527	3.42051	1.77421	0.0148807	0.0842611	Up	0.232922	0.111504	0.178276	0.376169	0.316088	2.06864	0.266836	0.294386	GeneID:100911779,Genbank:XM_003749128.4,RGD:6491000	cytochrome c oxidase assembly protein COX15 homolog
LOC100912151	8.40266	0.623895	2.24394	2.63898	1.39998	0.0248364	0.118534	Up	0.0384082	0.0429024	0.10289	0.0603061	0.17567	0.0698184	0.192502	0.176195	GeneID:100912151,Genbank:XM_017601154.1,RGD:6488792	colorectal mutant cancer protein-like
LOC100912282	52.7856	0.482801	2.3479	2.194	1.13357	0.0188797	0.0980781	Up	1.05864	1.11682	0.840282	1.05273	5.36964	0.994273	1.12014	1.06957	GeneID:100912282,Genbank:XM_003750418.3,RGD:6488185	calcium-binding and coiled-coil domain-containing protein 1-like		GO:0016055,GO:0001047,GO:0003713,GO:0005737	Wnt signaling pathway|core promoter binding|transcription coactivator activity|cytoplasm
LOC100912478	3.46802	1.5802	2.39502	13.7812	3.78463	0.0166192		Up	0.0577585	0	0	0	0.640114	0.0629959	0.0289485	0.0283888	GeneID:100912478,Genbank:XM_006253887.3,RGD:6486572	vacuolar ATPase assembly integral membrane protein VMA21-like		GO:0033116,GO:0070072,GO:0005789,GO:0012507,GO:0016021	endoplasmic reticulum-Golgi intermediate compartment membrane|vacuolar proton-transporting V-type ATPase complex assembly|endoplasmic reticulum membrane|ER to Golgi transport vesicle membrane|integral component of membrane
LOC100912571	111.167	0.761731	3.25922	5.58924	2.48265	0.00111717	0.0142468	Up	1.54922	1.06492	1.31243	1.68403	15.5551	1.73302	10.6316	1.79625	GeneID:100912571,Genbank:XM_006248555.2,RGD:6486329	eukaryotic translation initiation factor 4 gamma 1-like		GO:0003729,GO:0003743,GO:0006413	mRNA binding|translation initiation factor activity|translational initiation
LOC100912573	1.52792	1.90244	-2.08849	0.0636704	-3.97323	0.0367538		Down	0.0623547	0.487556	0	0.234973	0	0	0	0	GeneID:100912573,Genbank:XM_006231109.3,RGD:6486317	membrane-spanning 4-domains subfamily A member 6B-like		GO:0016021	integral component of membrane
LOC102546864	19.4235	0.432936	2.58018	2.16903	1.11705	0.00987495	0.0640586	Up	0.840605	0.312988	0.571901	0.339393	1.60549	0.960489	0.802497	0.86568	GeneID:102546864,Genbank:XM_006248978.3,RGD:7673409	uncharacterized LOC102546864		GO:0016021	integral component of membrane
LOC102548978	30.46	0.376626	-2.82009	0.478928	-1.06212	0.00480104	0.0394824	Down	4.05221	2.16184	1.89022	2.39306	1.4044	1.64912	1.09126	0.594537	GeneID:102548978,Genbank:XM_006255208.2,RGD:7657521	uncharacterized LOC102548978
LOC102551882	5.58934	0.838834	2.80788	5.11716	2.35534	0.00498689	0.040648	Up	0.0613184	0	0.219017	0.173301	0.453044	0.668786	0.307327	0.84388	GeneID:102551882,Genbank:XM_017597761.1,RGD:7594162	zinc finger protein 120-like
LOC102552880	8.95136	0.638556	-2.14503	0.386966	-1.36972	0.0319505	0.140386	Down	0.501992	0.258799	0.551698	0.763944	0.203787	0.379047	0.0774149	0.113877	GeneID:102552880,Genbank:XM_017596877.1,RGD:7606582	uncharacterized LOC102552880
LOC102553001	7.73823	0.59426	-2.40051	0.372025	-1.42653	0.0163721	0.0893228	Down	0.187629	0.209583	0.213237	0.192831	0.0720143	0.0930194	0.0512943	0.06707	GeneID:102553001,Genbank:XM_017589913.1,RGD:7701944	zinc finger protein 431-like
LOC102553099	7.8725	1.1759	-2.4912	0.131267	-2.92942	0.0127311	0.0759912	Down	0.527046	0.353229	0	5.16381	0.333774	0.114968	0.211324	0.103619	GeneID:102553099,Genbank:XM_017598161.1,RGD:7711915	N-alpha-acetyltransferase 50-like		GO:0016573,GO:0031415,GO:0005737,GO:0007064,GO:0008080	histone acetylation|NatA complex|cytoplasm|mitotic sister chromatid cohesion|N-acetyltransferase activity
LOC102553140	15.0808	0.448677	-2.27277	0.493205	-1.01974	0.0230399	0.11224	Down	1.00009	0.718143	0.605986	0.706625	0.52779	0.42852	0.214819	0.245777	GeneID:102553140,Genbank:XM_006252540.2,RGD:7571795	uncharacterized LOC102553140
LOC102553868	644.652	0.237951	-4.22346	0.498278	-1.00498	2.40583e-05	0.000759812	Down	105.333	118.287	43.0504	71.8397	40.7883	42.6598	36.0102	39.1865	GeneID:102553868,Genbank:XM_006241961.3,RGD:7560585	uncharacterized LOC102553868
LOC102554501	52.0814	0.320254	-3.4011	0.470017	-1.08921	0.000671161	0.00963693	Down	1.51714	1.49014	2.61604	2.09463	1.13197	0.970007	0.917715	0.437129	GeneID:102554501,Genbank:XM_017592322.1,RGD:7576402	uncharacterized LOC102554501
LOC102554639	7.44584	0.652487	2.75676	3.47919	1.79875	0.00583771	0.0452222	Up	0.0449232	0.250899	0.200571	0.126964	0.616406	0.538965	0.495341	0.397444	GeneID:102554639,Genbank:XM_006248528.3,RGD:7561514	prolyl 3-hydroxylase 2-like
LOC102554746	7.26224	0.654456	-1.98276	0.406795	-1.29763	0.0473945	0.181098	Down	0.434231	0.661419	0.352498	0.260324	0.249995	0.0861104	0.197851	0.116416	GeneID:102554746,Genbank:XM_017599939.1,RGD:7683338	uncharacterized LOC102554746
LOC102556337	70.6341	0.779359	2.74961	4.4166	2.14293	0.00596657	0.0457597	Up	1.68349	1.07456	0.859016	0.792994	1.22691	1.00551	8.5582	7.05305	GeneID:102556337,Genbank:XM_006245318.2,RGD:7706142	mitochondrial fission factor-like		GO:0006626,GO:0008053,GO:0016021,GO:0030054,GO:0030672,GO:0031966,GO:0042803,GO:0051020,GO:0090141,GO:0090314,GO:1900244,GO:0000266,GO:0005515,GO:0005777	protein targeting to mitochondrion|mitochondrial fusion|integral component of membrane|cell junction|synaptic vesicle membrane|mitochondrial membrane|protein homodimerization activity|GTPase binding|positive regulation of mitochondrial fission|positive regulation of protein targeting to membrane|positive regulation of synaptic vesicle endocytosis|mitochondrial fission|protein binding|peroxisome
LOC103689954	5.91929	0.940625	2.81421	6.26414	2.64712	0.00488975	0.0400311	Up	0.037969	0.0212059	0.0339045	0.0357699	0.440833	0.165648	0.15224	0.0186621	GeneID:103689954,Genbank:XM_008760464.2,RGD:9454627	ectonucleoside triphosphate diphosphohydrolase 1
LOC103689965	134.068	0.34713	-7.05216	0.183263	-2.44801	1.76164e-12	7.18213e-10	Down	8.39012	2.10346	4.2288	3.21436	1.08236	0.732074	0.579373	0.67814	GeneID:103689965,Genbank:XM_008772774.2,RGD:9245878	complement C4-like		GO:0006956,GO:0010951,GO:0004866,GO:0005615,GO:0006954	complement activation|negative regulation of endopeptidase activity|endopeptidase inhibitor activity|extracellular space|inflammatory response
LOC103689986	16.6298	0.685761	2.87629	3.92434	1.97245	0.00402377	0.0349488	Up	0.387217	0.792964	0.345767	0.303992	1.22611	1.8301	3.42863	0.190321	GeneID:103689986,Genbank:XM_008759221.2,RGD:9097256	protein YIF1B		GO:0016021	integral component of membrane
LOC103690128	15.9624	0.440294	-2.48278	0.468736	-1.09315	0.0130363	0.0775034	Down	0.926813	0.62855	0.620699	0.84195	0.558993	0.288816	0.265439	0.227769	GeneID:103690128,Genbank:XM_008770376.2,RGD:9196123	smoothelin-like
LOC103690141	28.3917	0.325134	3.12731	2.02342	1.0168	0.00176412	0.0196636	Up	0.126581	0.181791	0.193768	0.204429	0.410358	0.355011	0.326276	0.26664	GeneID:103690141,Genbank:XM_008770469.2,RGD:9432491	coiled-coil domain-containing protein 85A-like
LOC103690317	49.7837	0.77754	2.62093	4.10641	2.03788	0.0087691	0.0590456	Up	0.337438	0.603075	1.02447	0.762946	4.70132	0.662466	4.53252	0.762928	GeneID:103690317,Genbank:XM_008765854.2,RGD:9332946	KAT8 regulatory NSL complex subunit 2		GO:0043982,GO:0043984,GO:0043995,GO:0043996,GO:0046972,GO:0000123,GO:0043981	histone H4-K8 acetylation|histone H4-K16 acetylation|histone acetyltransferase activity (H4-K5 specific)|histone acetyltransferase activity (H4-K8 specific)|histone acetyltransferase activity (H4-K16 specific)|histone acetyltransferase complex|histone H4-K5 acetylation
LOC103690962	18.3206	0.520072	2.32172	2.30931	1.20746	0.020248	0.102838	Up	2.65419	0.711541	1.32723	0.300055	2.24117	2.77907	2.44771	3.23531	GeneID:103690962,Genbank:XM_008758724.1,RGD:9167308	nesprin-1-like
LOC103693776	12.7871	0.782383	2.32928	3.53667	1.82239	0.0198441	0.101708	Up	0.0383929	0.117935	0.034283	0.0361693	0.0607848	0.52343	0.125076	0.0471762	GeneID:103693776,Genbank:XM_017599510.1,RGD:9124587	zinc finger MIZ domain-containing protein 2		GO:0008270	zinc ion binding
LOC103693780	166.761	0.211034	9.15189	3.81414	1.93136	5.59463e-20	1.2545e-16	Up	1.18484	1.65434	1.64804	2.08216	7.04652	5.14425	6.66927	4.88285	GeneID:103693780,Genbank:XM_008770414.1,RGD:9122992	2-oxoglutarate dehydrogenase, mitochondrial-like		GO:0005829,GO:0006091,GO:0006096,GO:0030976,GO:0031966,GO:0046872,GO:0106077,GO:0004591,GO:0005634,GO:0005759	cytosol|generation of precursor metabolites and energy|glycolytic process|thiamine pyrophosphate binding|mitochondrial membrane|metal ion binding|histone succinylation|oxoglutarate dehydrogenase (succinyl-transferring) activity|nucleus|mitochondrial matrix
LOC108348047	4.04501	1.02575	-2.02736	0.236586	-2.07956	0.0426259		Down	0.152294	0.0340228	0.299181	0.344336	0.0642976	0.0332208	0	0.0898247	GeneID:108348047,Genbank:XM_008769767.1	low affinity immunoglobulin gamma Fc region receptor III
LOC108348052	4.76727	1.01981	2.27619	4.99774	2.32128	0.0228349	0.11172	Up	0.0441394	0	0.0788288	0.0207915	0.0232943	0.385136	0.154859	0.13017	GeneID:108348052,Genbank:XM_008760174.2	equilibrative nucleoside transporter 2		GO:0005887,GO:1901642	integral component of plasma membrane|nucleoside transmembrane transport
LOC108348112	17.5769	0.718578	-2.17027	0.339267	-1.55951	0.0299866	0.13448	Down	0.251227	0.342985	0.348964	2.0775	0.471408	0.274008	0.139906	0.109761	GeneID:108348112,Genbank:XM_006256097.3	bromodomain-containing protein 2		GO:0006351,GO:0006357,GO:0016607,GO:0070577,GO:0003682,GO:0005737,GO:0006334	transcription, DNA-templated|regulation of transcription by RNA polymerase II|nuclear speck|lysine-acetylated histone binding|chromatin binding|cytoplasm|nucleosome assembly
LOC108348127	6.04815	1.29381	-2.62942	0.0946023	-3.40198	0.00855301	0.0582349	Down	2.84022	0.317255	0.190213	0.0668928	0.224835	0.0774441	0	0	GeneID:108348127,Genbank:XM_006243992.3	cartilage-associated protein-like
LOC108348161	2.82064	1.56734	2.18905	10.7852	3.43098	0.0285931		Up	0.0342529	0.0382608	0	0	0.0361534	0.597742	0.0343351	0.0336712	GeneID:108348161,Genbank:XM_017599906.1	phytanoyl-CoA hydroxylase-interacting protein
LOC108348180	13.9713	0.673209	-2.46872	0.316009	-1.66196	0.0135598	0.0794227	Down	0.469977	1.04994	0.755401	1.85958	0.297632	0.102519	0.094221	0.739194	GeneID:108348180,Genbank:XM_017599449.1	signal recognition particle subunit SRP72-like		GO:0006614,GO:0008312,GO:0048500	SRP-dependent cotranslational protein targeting to membrane|7S RNA binding|signal recognition particle
LOC108348225	26.3051	0.390222	-2.98127	0.446472	-1.16336	0.00287055	0.0277776	Down	3.26768	3.76778	3.67089	5.26311	2.8927	1.72451	1.26795	0.932573	GeneID:108348225,Genbank:XM_017599035.1	feline leukemia virus subgroup C receptor-related protein 1
LOC108349760	2.39687	1.4951	-2.02594	0.122513	-3.02899	0.0427706		Down	0.220868	0	0.131483	0.0924782	0	0.0267663	0.0245998	0	GeneID:108349760,Genbank:XM_017590445.1	dentin sialophosphoprotein-like
LOC108351157	3.80631	0.934572	-2.07402	0.26092	-1.93832	0.0380775		Down	0.372728	0.185041	0.258867	0.234094	0	0.135509	0.0415136	0.081422	GeneID:108351157,Genbank:XM_017594395.1	uncharacterized LOC108351157
LOC367333	1.5675	1.54543	-2.04895	0.111375	-3.16651	0.0404667		Down	0.292223	0.244813	0.0652354	0.275298	0	0.0796805	0	0	GeneID:367333,Genbank:XM_008767409.2,RGD:1589680	hypothetical LOC367333
LOC500007	16.2404	0.435375	-2.45658	0.476474	-1.06953	0.0140268	0.0812572	Down	0.794114	0.554396	0.97502	0.716948	0.419088	0.46915	0.298507	0.195157	GeneID:500007,Genbank:XM_006236077.3,RGD:1588445	similar to EF hand calcium binding domain 1		GO:0005509	calcium ion binding
LOC500956	43.9538	0.274165	-3.77871	0.487682	-1.03599	0.000157646	0.00319866	Down	2.70971	2.80422	2.09939	2.25244	1.59827	1.08655	0.918718	0.940128	GeneID:500956,Genbank:XM_008765978.2,RGD:1565995	hypothetical protein LOC500956		GO:0051607,GO:0034341,GO:0005634,GO:0034342,GO:0005654,GO:0005737,GO:0005829,GO:0045071,GO:0034340,GO:0003723	defense response to virus|response to interferon-gamma|nucleus|response to type III interferon|nucleoplasm|cytoplasm|cytosol|negative regulation of viral genome replication|response to type I interferon|RNA binding
LOC502684	7.46434	0.665937	-2.25781	0.352683	-1.50356	0.0239577	0.115446	Down	0.705176	0.492306	0.3542	0.49825	0.279114	0.0480701	0.0883586	0.259951	GeneID:502684,Genbank:XM_008762377.2,RGD:1559448	hypothetical protein LOC502684
LOC680077	316.965	0.489742	-2.41163	0.441022	-1.18108	0.0158813	0.087642	Down	7.34985	16.7355	16.5759	16.6298	10.5756	6.92008	2.58177	4.26092	GeneID:680077,Genbank:XM_017601131.1,RGD:1596811	dynactin-associated protein-like
LOC680329	13.4066	0.741387	-4.35048	0.10692	-3.22539	1.35838e-05	0.000475929	Down	1.11236	0.149102	0.675432	0.356297	0.0469631	0.0242645	0.0446011	0.109347	GeneID:680329,Genbank:XM_017598194.1,RGD:6484481	immunoglobulin lambda-like polypeptide 5-like
LOC681355	53.6178	0.35078	3.09347	2.12156	1.08513	0.0019783	0.0212589	Up	0.998104	0.642481	0.513607	0.302807	1.0892	1.62369	0.729178	1.43016	GeneID:681355,Genbank:XM_006256772.3,RGD:1596735	similar to potassium channel tetramerisation domain containing 12b		GO:0008277,GO:0043235,GO:0051260	regulation of G-protein coupled receptor protein signaling pathway|receptor complex|protein homooligomerization
LOC683404	2.30063	1.44629	2.16753	8.78409	3.13489	0.0301941		Up	0	0	0	0.0233755	0.078568	0.0135313	0.0497442	0.0609781	GeneID:683404,Genbank:XM_017599901.1,RGD:1586886	similar to Retinitis pigmentosa 1-like 1 protein (Retinitis pigmentosa 1-like protein 1)		GO:0032391,GO:0035082,GO:0035556,GO:0042461,GO:0045494,GO:0060041,GO:0001750,GO:0005930	photoreceptor connecting cilium|axoneme assembly|intracellular signal transduction|photoreceptor cell development|photoreceptor cell maintenance|retina development in camera-type eye|photoreceptor outer segment|axoneme
LOC685081	14.808	0.597104	-2.34163	0.379403	-1.3982	0.0191997	0.0991986	Down	0.304903	0.204348	0.392059	0.195325	0.154474	0.106416	0.134479	0	GeneID:685081,Genbank:XM_008766700.2,RGD:1583222	similar to solute carrier family 22 (organic cation transporter), member 13		GO:0015347,GO:0015698,GO:0015711,GO:0016021,GO:0043252,GO:0055085,GO:0090416,GO:2001142,GO:0005452,GO:0005887,GO:0008514	sodium-independent organic anion transmembrane transporter activity|inorganic anion transport|organic anion transport|integral component of membrane|sodium-independent organic anion transport|transmembrane transport|nicotinate transmembrane transporter activity|nicotinate transport|inorganic anion exchanger activity|integral component of plasma membrane|organic anion transmembrane transporter act…
LOC685699	2.1359	1.37153	-2.07027	0.139716	-2.83944	0.0384269		Down	0.112451	0.0753652	0.0602479	0.105938	0.023738	0	0.0225441	0	GeneID:685699,Genbank:XM_006256821.3,RGD:1591314	hypothetical protein LOC685699		GO:0005198,GO:0005923,GO:0016021	structural molecule activity|bicellular tight junction|integral component of membrane
LOC686087	26.6207	0.480655	2.749	2.49895	1.32132	0.00597775	0.0457786	Up	0.637005	0.889427	0.639917	0.375069	1.42874	2.17115	0.399083	1.99597	GeneID:686087,Genbank:XM_008770405.2,RGD:1586609	similar to motile sperm domain containing 1		GO:0000139,GO:0005789,GO:0016021	Golgi membrane|endoplasmic reticulum membrane|integral component of membrane
LOC687560	1.83945	1.51657	-2.25131	0.0938004	-3.41426	0.024366		Down	0.0348186	0.233356	0.124365	0.0984059	0	0	0.0349021	0	GeneID:687560,Genbank:XM_006255730.3,RGD:1584205	hypothetical protein LOC687560
LOC688542	10.9989	0.53662	3.14148	3.21715	1.68578	0.00168094	0.0189885	Up	0.180242	0.352331	0.241421	0.212253	0.618288	0.884636	0.496854	0.974495	GeneID:688542,Genbank:XM_017590407.1	pyrethroid hydrolase Ces2e-like
LOC688981	7.95941	0.696343	2.67113	3.63014	1.86003	0.00755955	0.0536425	Up	0.206556	0.0384542	0.184445	0.0648642	0.799395	0.33793	0.310578	0.270731	GeneID:688981,Genbank:XM_008764727.2,RGD:1582926	similar to 60S ribosomal protein L26 (Silica-induced gene 20 protein) (SIG-20)		GO:0022625,GO:0042273,GO:0002181,GO:0003723,GO:0003735	cytosolic large ribosomal subunit|ribosomal large subunit biogenesis|cytoplasmic translation|RNA binding|structural constituent of ribosome
LOC689800	8.32212	0.853142	-1.96974	0.311983	-1.68046	0.0488687	0.184318	Down	0.380833	0.389945	0.821826	0.089694	0.066994	0.138456	0.28631	0	GeneID:689800,Genbank:XM_017593049.1,RGD:1587580	similar to osteoclast inhibitory lectin
LOC690326	14.9625	0.729048	2.98982	4.53065	2.17972	0.00279146	0.0271753	Up	0	0.584541	0.560747	1.1832	0.552344	2.28304	2.93756	4.21826	GeneID:690326,Genbank:XM_006237459.1,RGD:1597362	hypothetical protein LOC690326		GO:0004252	serine-type endopeptidase activity
LOC690617	5.17146	0.92589	-2.11137	0.257939	-1.9549	0.0347405	0.148433	Down	2.06878	1.0784	0.862083	0.779583	0.436713	0.752124	0	0	GeneID:690617,Genbank:NM_001109605.1,RGD:1593449	hypothetical protein LOC690617
LOC691722	13.816	0.477026	-2.7795	0.398902	-1.32589	0.00544424	0.0430864	Down	0.246387	0.304187	0.335807	0.18325	0.123185	0.141436	0.0649943	0.0764852	GeneID:691722,Genbank:XM_006228141.3,RGD:1595996	hypothetical protein LOC691722
Loxl1	299.786	0.57783	-2.048	0.440314	-1.18339	0.0405604	0.164219	Down	38.9433	10.0882	7.58072	7.7936	8.50299	5.39799	6.26472	6.00154	GeneID:315714,Genbank:NM_001012125.1,RGD:1308752	lysyl oxidase-like 1		GO:0035904,GO:0004720,GO:0048251,GO:0005507,GO:0055114,GO:0005578,GO:0005604,GO:0005615,GO:0005737,GO:0016641,GO:0030199,GO:0031012,GO:0001568,GO:0001669,GO:0032496,GO:0003674	aorta development|protein-lysine 6-oxidase activity|elastic fiber assembly|copper ion binding|oxidation-reduction process|proteinaceous extracellular matrix|basement membrane|extracellular space|cytoplasm|oxidoreductase activity, acting on the CH-NH2 group of donors, oxygen as acceptor|collagen fibril organization|extracellular matrix|blood vessel development|acrosomal vesicle|response to lipopol…
Lpar6	73.4167	0.300682	3.38619	2.02535	1.01817	0.000708697	0.0100366	Up	3.52218	1.80323	2.62095	2.02778	3.45944	7.62978	4.021	3.89517	GeneID:691774,Genbank:NM_001045843.1,RGD:1595950	lysophosphatidic acid receptor 6		GO:0035025,GO:0043231,GO:0051482,GO:0070915,GO:0004930,GO:0005886,GO:0005887	positive regulation of Rho protein signal transduction|intracellular membrane-bounded organelle|positive regulation of cytosolic calcium ion concentration involved in phospholipase C-activating G-protein coupled signaling pathway|lysophosphatidic acid receptor activity|G-protein coupled receptor activity|plasma membrane|integral component of plasma membrane	rno04072,rno04151,rno04080,rno05200	Phospholipase D signaling pathway|PI3K-Akt signaling pathway|Neuroactive ligand-receptor interaction|Pathways in cancer
Lrat	20.5754	0.508351	2.36694	2.30256	1.20324	0.0179358	0.0948912	Up	0.16541	0.46191	0.177243	0.0623317	0.506303	0.577308	0.298452	0.487802	GeneID:64047,Genbank:NM_022280.2,RGD:68362	lecithin-retinol acyltransferase (phosphatidylcholine-retinol-O-acyltransferase)		GO:0043231,GO:0005791,GO:0047173,GO:0006776,GO:0007601,GO:0008374,GO:0016021,GO:0019841,GO:0048471,GO:0032370,GO:0102279,GO:0032526,GO:1990830,GO:0033189,GO:0042572,GO:0001972,GO:0005771,GO:0005789	intracellular membrane-bounded organelle|rough endoplasmic reticulum|phosphatidylcholine-retinol O-acyltransferase activity|vitamin A metabolic process|visual perception|O-acyltransferase activity|integral component of membrane|retinol binding|perinuclear region of cytoplasm|positive regulation of lipid transport|lecithin:11-cis retinol acyltransferase activity|response to retinoic acid|cellular …	rno00830,rno04977	Retinol metabolism|Vitamin digestion and absorption
Lrp3	11.827	0.490343	-2.83487	0.381549	-1.39006	0.00458439	0.038381	Down	0.432253	0.406595	0.406296	0.385785	0.216112	0.0992526	0.159633	0.111819	GeneID:89787,Genbank:NM_053541.1,RGD:619729	LDL receptor related protein 3		GO:0006897,GO:0008150,GO:0016021,GO:0003674,GO:0005575,GO:0005905	endocytosis|biological_process|integral component of membrane|molecular_function|cellular_component|clathrin-coated pit
Lrrc34	2.09213	1.43767	-1.96268	0.141446	-2.82168	0.0496835		Down	0.0687718	0.115228	0.276345	0.0647886	0.0362938	0	0	0.033802	GeneID:499589,Genbank:XM_008760938.2,RGD:1565052	leucine rich repeat containing 34		GO:0005737,GO:0008150,GO:0030154,GO:0003674,GO:0005575,GO:0005730	cytoplasm|biological_process|cell differentiation|molecular_function|cellular_component|nucleolus
Lrrn1	16.3654	0.556111	3.90666	4.50816	2.17254	9.35788e-05	0.0021267	Up	0.0933558	0.0663596	0.0227352	0.0319814	0.170198	0.398028	0.204174	0.125142	GeneID:500280,Genbank:XM_017592833.1,RGD:1564145	leucine rich repeat neuronal 1		GO:0007409,GO:0016021,GO:0051965,GO:0005578,GO:0005615	axonogenesis|integral component of membrane|positive regulation of synapse assembly|proteinaceous extracellular matrix|extracellular space
Ltk	4.73389	0.995394	-2.32576	0.200956	-2.31505	0.0200313	0.102231	Down	0.514789	0.353861	0.0353601	0.410362	0.0835927	0.0863799	0.0793883	0	GeneID:311337,Genbank:NM_001107763.2,RGD:1309323	leukocyte receptor tyrosine kinase		GO:0043066,GO:0010666,GO:0004714,GO:0010976,GO:0043235,GO:0014065,GO:0004871,GO:0043410,GO:0004888,GO:0005524,GO:0005622,GO:0005737,GO:0016020,GO:0005887,GO:0070374,GO:0016021,GO:0006468,GO:0071300,GO:0018108,GO:0007169,GO:0030154,GO:0007275,GO:0004672,GO:0031434,GO:0008283,GO:0004709,GO:0033674,GO:0009968,GO:0004713	negative regulation of apoptotic process|positive regulation of cardiac muscle cell apoptotic process|transmembrane receptor protein tyrosine kinase activity|positive regulation of neuron projection development|receptor complex|phosphatidylinositol 3-kinase signaling|signal transducer activity|positive regulation of MAPK cascade|transmembrane signaling receptor activity|ATP binding|intracellular|…
Lurap1l	21.5967	0.394272	2.97792	2.25653	1.17411	0.00290213	0.0279493	Up	0.829357	0.661714	0.352655	0.372058	1.00043	1.42145	0.950111	1.28114	GeneID:362535,Genbank:XM_017593479.1,RGD:1308059	leucine rich adaptor protein 1-like		GO:0043123	positive regulation of I-kappaB kinase/NF-kappaB signaling
Mall	27.7683	0.438187	2.40303	2.07481	1.05298	0.0162597	0.0891145	Up	0.714062	1.29612	1.15569	0.21022	1.41315	1.801	1.43155	1.93033	GeneID:362211,Genbank:XM_008762181.2,RGD:1310869	mal, T-cell differentiation protein-like		GO:0008104,GO:0016021,GO:0019911,GO:0030136,GO:0031410,GO:0042552,GO:0045121,GO:0000139,GO:0001766,GO:0005886	protein localization|integral component of membrane|structural constituent of myelin sheath|clathrin-coated vesicle|cytoplasmic vesicle|myelination|membrane raft|Golgi membrane|membrane raft polarization|plasma membrane
Map3k15	7.89845	0.634705	-2.3201	0.360338	-1.47258	0.0203357	0.102933	Down	0.371115	0.317001	0.194934	0.185093	0.0691247	0.0952394	0.0437654	0.150217	GeneID:501558,Genbank:XM_017602183.1,RGD:1560603	mitogen-activated protein kinase kinase kinase 15		GO:0033554,GO:0000186,GO:0004672,GO:0004709	cellular response to stress|activation of MAPKK activity|protein kinase activity|MAP kinase kinase kinase activity
Map3k6	297.912	0.244344	-4.82981	0.441311	-1.18013	1.36664e-06	7.62727e-05	Down	4.23441	7.46504	5.39988	6.16853	3.11284	1.63783	3.13257	1.83522	GeneID:313022,Genbank:XM_006239019.3,RGD:1304625	mitogen-activated protein kinase kinase kinase 6		GO:0004672,GO:0004709,GO:0005524,GO:0005622,GO:0006468,GO:0033554,GO:0000165,GO:0000186,GO:0000287	protein kinase activity|MAP kinase kinase kinase activity|ATP binding|intracellular|protein phosphorylation|cellular response to stress|MAPK cascade|activation of MAPKK activity|magnesium ion binding	rno04010	MAPK signaling pathway
Marf1	12.7171	0.76036	-2.94041	0.212308	-2.23577	0.0032778	0.0304976	Down	0.369681	0.0558024	0.0446092	0.414159	0.0316373	0.0653844	0.0300461	0.0491086	GeneID:170946,Genbank:NM_133421.2,RGD:619770	meiosis arrest female 1		GO:0010923,GO:0048477,GO:0003723,GO:0007143,GO:0010468	negative regulation of phosphatase activity|oogenesis|RNA binding|female meiotic nuclear division|regulation of gene expression
Mat1a	24.054	0.469417	2.40034	2.18368	1.12676	0.01638	0.0893299	Up	0.43906	0.0980869	0.470471	0.82726	1.01953	1.05352	1.11495	0.633019	GeneID:25331,Genbank:NM_012860.2,RGD:3050	methionine adenosyltransferase 1A		GO:0046872,GO:0009087,GO:0004478,GO:0046983,GO:0051260,GO:0016363,GO:0051262,GO:0005524,GO:0005829,GO:0016597,GO:0006556,GO:0051289,GO:0042802,GO:0000287,GO:0042803,GO:0006730,GO:0043531	metal ion binding|methionine catabolic process|methionine adenosyltransferase activity|protein dimerization activity|protein homooligomerization|nuclear matrix|protein tetramerization|ATP binding|cytosol|amino acid binding|S-adenosylmethionine biosynthetic process|protein homotetramerization|identical protein binding|magnesium ion binding|protein homodimerization activity|one-carbon metabolic pro…	rno00270	Cysteine and methionine metabolism
Matk	20.2962	0.391927	-2.62652	0.489912	-1.02941	0.00862618	0.0584602	Down	1.01261	0.964757	0.558483	0.869787	0.534397	0.357316	0.268687	0.409876	GeneID:60450,Genbank:XM_008765128.2,RGD:69058	megakaryocyte-associated tyrosine kinase		GO:0005737,GO:0007169,GO:0030154,GO:0031234,GO:0038083,GO:0042127,GO:0045087,GO:0004715,GO:0005102,GO:0005524	cytoplasm|transmembrane receptor protein tyrosine kinase signaling pathway|cell differentiation|extrinsic component of cytoplasmic side of plasma membrane|peptidyl-tyrosine autophosphorylation|regulation of cell proliferation|innate immune response|non-membrane spanning protein tyrosine kinase activity|signaling receptor binding|ATP binding	rno04722	Neurotrophin signaling pathway
Matn4	8.0073	0.783736	-2.06874	0.325032	-1.62135	0.0385702	0.158547	Down	1.23621	0.345216	0.310466	0.109182	0.0815503	0.210674	0.116173	0.189878	GeneID:296358,Genbank:NM_001106539.1,RGD:1309732	matrilin 4		GO:0005509,GO:0048678	calcium ion binding|response to axon injury
Mc4r	23.2217	0.400067	3.73221	2.815	1.49313	0.000189807	0.00364289	Up	0.51588	0.576243	0.7538	0.530182	1.28701	2.55754	1.26929	1.24475	GeneID:25635,Genbank:NM_013099.3,RGD:3057	melanocortin 4 receptor		GO:0031625,GO:0004977,GO:0032868,GO:0004980,GO:0042923,GO:0005634,GO:0005886,GO:0006112,GO:0007189,GO:0007631,GO:0045780,GO:0060259,GO:0016021,GO:2000252,GO:0017046,GO:2000821,GO:0002024,GO:0019222,GO:0030073	ubiquitin protein ligase binding|melanocortin receptor activity|response to insulin|melanocyte-stimulating hormone receptor activity|neuropeptide binding|nucleus|plasma membrane|energy reserve metabolic process|adenylate cyclase-activating G-protein coupled receptor signaling pathway|feeding behavior|positive regulation of bone resorption|regulation of feeding behavior|integral component of membr…	rno04080	Neuroactive ligand-receptor interaction
Mcf2	2.32284	1.2578	1.97644	5.60206	2.48596	0.0481049		Up	0	0.0222307	0.0355429	0	0.105031	0.0868265	0.0797988	0.039128	GeneID:317598,Genbank:XM_008773576.2,RGD:1566098	MCF.2 cell line derived transforming sequence		GO:0016358,GO:0035023,GO:0035556,GO:1990830,GO:0005085,GO:0005089,GO:0005622	dendrite development|regulation of Rho protein signal transduction|intracellular signal transduction|cellular response to leukemia inhibitory factor|guanyl-nucleotide exchange factor activity|Rho guanyl-nucleotide exchange factor activity|intracellular
Mdfic	190.427	0.20774	5.57799	2.23267	1.15877	2.43311e-08	2.57757e-06	Up	2.41232	1.52585	1.98539	1.2732	4.60151	3.61375	2.78228	4.12844	GeneID:362325,Genbank:XM_006236103.3,RGD:1309532	MyoD family inhibitor domain containing		GO:0050434,GO:0005737,GO:0007257,GO:0008134,GO:0030111,GO:0030332,GO:0030957,GO:0042308,GO:0045892,GO:0005634,GO:0045893,GO:0005730	positive regulation of viral transcription|cytoplasm|activation of JUN kinase activity|transcription factor binding|regulation of Wnt signaling pathway|cyclin binding|Tat protein binding|negative regulation of protein import into nucleus|negative regulation of transcription, DNA-templated|nucleus|positive regulation of transcription, DNA-templated|nucleolus
Mfap2	39.2395	0.312749	-3.37281	0.48135	-1.05484	0.000744058	0.010426	Down	5.3092	5.35652	3.9762	4.35632	2.98266	2.52173	2.0601	1.09432	GeneID:313662,Genbank:NM_001107989.1,RGD:1306031	microfibrillar-associated protein 2		GO:0048048,GO:0048050,GO:0070051,GO:0001527,GO:0001968,GO:0030220	embryonic eye morphogenesis|post-embryonic eye morphogenesis|fibrinogen binding|microfibril|fibronectin binding|platelet formation
Mfsd2b	1.15423	1.74753	-2.05327	0.0831485	-3.58817	0.0400461		Down	0.0758404	0.0423573	0.0677219	0.17862	0	0	0	0	GeneID:500624,Genbank:XM_006239870.2,RGD:1561716	major facilitator superfamily domain containing 2B		GO:0005887,GO:0006869,GO:0046624	integral component of plasma membrane|lipid transport|sphingolipid transporter activity
Mfsd7	16.3934	0.433138	-3.02679	0.403036	-1.31102	0.00247166	0.0250216	Down	0.504077	0.46598	0.341468	0.393005	0.25685	0.113749	0.156813	0.119608	GeneID:305625,Genbank:XM_017599265.1,RGD:1304688	major facilitator superfamily domain containing 7		GO:0016021,GO:0055085	integral component of membrane|transmembrane transport
Mgarp	1.49273	1.55235	-2.00428	0.115716	-3.11134	0.0450402		Down	0.203393	0.0757307	0.3027	0.191613	0	0	0.0679603	0	GeneID:689931,Genbank:XM_006232330.3,RGD:1586369	mitochondria-localized glutamic acid-rich protein		GO:0008090,GO:0010821,GO:0010822,GO:0019896,GO:0031307,GO:0071383,GO:0071456,GO:0097211,GO:1904115,GO:0005739,GO:0006626,GO:0008089	retrograde axonal transport|regulation of mitochondrion organization|positive regulation of mitochondrion organization|axonal transport of mitochondrion|integral component of mitochondrial outer membrane|cellular response to steroid hormone stimulus|cellular response to hypoxia|cellular response to gonadotropin-releasing hormone|axon cytoplasm|mitochondrion|protein targeting to mitochondrion|ante…
MGC105567	11.2898	0.539971	-2.69393	0.364845	-1.45464	0.00706156	0.0513547	Down	1.12291	0.603925	0.742746	0.430986	0.263382	0.362885	0.208446	0.163532	GeneID:498873,Genbank:NM_001024284.1,RGD:1565797	similar to cDNA sequence BC023105		GO:0006952,GO:0035458,GO:0003924,GO:0005525,GO:0005789	defense response|cellular response to interferon-beta|GTPase activity|GTP binding|endoplasmic reticulum membrane
Mgp	5989.98	0.208407	-5.23892	0.469167	-1.09183	1.61517e-07	1.33709e-05	Down	2267.67	1165.15	1278.78	1104.78	759.781	584.966	741.554	463.937	GeneID:25333,Genbank:NM_012862.1,RGD:3088	matrix Gla protein		GO:0031012,GO:0005509,GO:0005615,GO:0032991,GO:0005783,GO:0007584,GO:0009612,GO:0009725,GO:0010033,GO:0048306,GO:0030154,GO:0048754,GO:0030324,GO:0051216,GO:0030500,GO:0051384,GO:0001503,GO:0051592,GO:0005201,GO:0065003	extracellular matrix|calcium ion binding|extracellular space|protein-containing complex|endoplasmic reticulum|response to nutrient|response to mechanical stimulus|response to hormone|response to organic substance|calcium-dependent protein binding|cell differentiation|branching morphogenesis of an epithelial tube|lung development|cartilage development|regulation of bone mineralization|response to …
Mill1	36.2476	0.478309	3.01722	2.71916	1.44316	0.00255106	0.0256325	Up	0.437825	0.604127	0.689924	0.363941	2.82708	1.29213	0.438876	0.911415	GeneID:292671,Genbank:XM_008758906.2,RGD:1311714	MHC I like leukocyte 1		GO:0009408,GO:0016021,GO:0031362,GO:0032526,GO:0046629,GO:0046703,GO:0050689,GO:0002429,GO:0005886,GO:0006979	response to heat|integral component of membrane|anchored component of external side of plasma membrane|response to retinoic acid|gamma-delta T cell activation|natural killer cell lectin-like receptor binding|negative regulation of defense response to virus by host|immune response-activating cell surface receptor signaling pathway|plasma membrane|response to oxidative stress
Mmp23	80.531	0.31024	-3.30966	0.490802	-1.02679	0.00093411	0.012629	Down	6.24155	4.00512	2.31237	2.59598	1.47176	1.84672	2.16316	1.43598	GeneID:94339,Genbank:NM_053606.2,RGD:620201	matrix metallopeptidase 23		GO:0004222,GO:0005789,GO:0006508,GO:0008270,GO:0016021,GO:0031012,GO:0000003	metalloendopeptidase activity|endoplasmic reticulum membrane|proteolysis|zinc ion binding|integral component of membrane|extracellular matrix|reproduction
Mok	15.1819	0.44615	-2.83514	0.416128	-1.2649	0.00458049	0.0383723	Down	0.928239	1.32487	1.33541	1.02022	0.489872	0.618696	0.258463	0.456238	GeneID:362787,Genbank:XM_008764944.2,RGD:1309274	MOK protein kinase		GO:0005524,GO:0005575,GO:0005634,GO:0005737,GO:0005929,GO:0006468,GO:0008150,GO:0010468,GO:0035556,GO:0097546,GO:0003674,GO:0004674	ATP binding|cellular_component|nucleus|cytoplasm|cilium|protein phosphorylation|biological_process|regulation of gene expression|intracellular signal transduction|ciliary base|molecular_function|protein serine/threonine kinase activity
Mroh7	59.0255	0.414184	-5.40555	0.211849	-2.23889	6.4609e-08	5.95377e-06	Down	2.54011	1.22876	1.4645	2.93942	0.844424	0.349032	0.260635	0.196612	GeneID:298301,Genbank:XM_008763864.1,RGD:1563440	maestro heat-like repeat family member 7		GO:0016021	integral component of membrane
Ms4a6c	21.1496	0.465131	-2.68825	0.420335	-1.25039	0.00718281	0.0518998	Down	1.89792	0.475917	1.17595	1.31363	0.57235	0.591434	0.232956	0.533054	GeneID:690930,Genbank:XM_008760282.2,RGD:1589849	membrane-spanning 4-domains, subfamily A, member 6C
Msantd1	7.71959	0.71233	-2.02909	0.367195	-1.44538	0.0424494	0.168315	Down	0.190238	0.0664054	0.106171	0.201622	0.112946	0.012968	0.0357551	0.0350638	GeneID:498394,Genbank:XM_006251345.3,RGD:1565796	Myb/SANT DNA binding domain containing 1		GO:0010468,GO:0016604	regulation of gene expression|nuclear body
Msc	54.0158	0.50769	-3.69633	0.272327	-1.87659	0.000218742	0.00409313	Down	4.71384	10.8154	3.41289	3.60066	2.08428	1.11163	0.255413	2.37951	GeneID:312897,Genbank:XM_008763476.1,RGD:1305496	musculin	bHLH	GO:0005634,GO:0005654,GO:0014707,GO:0046983,GO:0060021,GO:0060539,GO:1990830,GO:0000122,GO:0000980,GO:0001206	nucleus|nucleoplasm|branchiomeric skeletal muscle development|protein dimerization activity|roof of mouth development|diaphragm development|cellular response to leukemia inhibitory factor|negative regulation of transcription by RNA polymerase II|RNA polymerase II distal enhancer sequence-specific DNA binding|transcriptional repressor activity, RNA polymerase II distal enhancer sequence-specific b…
Msh5	7.48225	0.801122	-3.55984	0.138517	-2.85186	0.000371085	0.00603698	Down	0.415838	0.56403	0.291754	0.363771	0.0313508	0	0.029774	0.145992	GeneID:294252,Genbank:XM_017601574.1,RGD:1303008	mutS homolog 5		GO:0030983,GO:0003674,GO:0003684,GO:0032300,GO:0005524,GO:0005575,GO:0006298,GO:0007127,GO:0045143,GO:0007129,GO:0051026,GO:0007131,GO:0007292,GO:0000228,GO:0008094,GO:0000795,GO:0008150	mismatched DNA binding|molecular_function|damaged DNA binding|mismatch repair complex|ATP binding|cellular_component|mismatch repair|meiosis I|homologous chromosome segregation|synapsis|chiasma assembly|reciprocal meiotic recombination|female gamete generation|nuclear chromosome|DNA-dependent ATPase activity|synaptonemal complex|biological_process
Mslnl	12.4732	0.571924	-3.0589	0.297413	-1.74946	0.00222149	0.0230973	Down	0.47957	0.169163	0.202847	0.17834	0.119884	0.0412939	0.0506021	0.0744357	GeneID:363554,Genbank:XM_017597607.1,RGD:1561732	mesothelin-like		GO:0007160,GO:0009986	cell-matrix adhesion|cell surface
Mss51	42.1118	0.315982	-3.43433	0.471332	-1.08519	0.000594017	0.00878232	Down	3.06476	2.80094	3.98063	3.4647	2.23496	1.58017	1.39642	0.766874	GeneID:289904,Genbank:NM_001106025.1,RGD:1309408	MSS51 mitochondrial translational activator		GO:0036158,GO:0036159,GO:0044458,GO:0046872,GO:0005737,GO:0034451,GO:0035176	outer dynein arm assembly|inner dynein arm assembly|motile cilium assembly|metal ion binding|cytoplasm|centriolar satellite|social behavior
Mtcp1	17.1418	0.410828	-3.27178	0.393889	-1.34414	0.00106871	0.0137679	Down	4.68072	5.01057	5.74704	4.59336	2.05852	2.33987	1.17299	1.91718	GeneID:498814,Genbank:XM_574098.5,RGD:1561352	mature T-cell proliferation 1		GO:0043539,GO:0071902,GO:0019901,GO:0032991,GO:0033138	protein serine/threonine kinase activator activity|positive regulation of protein serine/threonine kinase activity|protein kinase binding|protein-containing complex|positive regulation of peptidyl-serine phosphorylation	rno04151	PI3K-Akt signaling pathway
Mtfr2	33.8838	0.381092	-4.1373	0.335249	-1.57669	3.51414e-05	0.00099118	Down	2.09049	1.76429	3.526	2.45082	1.22582	0.861352	0.698501	0.365331	GeneID:100911069,Genbank:NM_001290110.1,RGD:6494892	mitochondrial fission regulator 2		GO:0005739,GO:0006915,GO:0007005,GO:0009060,GO:0000266	mitochondrion|apoptotic process|mitochondrion organization|aerobic respiration|mitochondrial fission
Mthfd2	107.787	0.375865	-3.7625	0.375219	-1.41419	0.000168222	0.00332833	Down	7.03743	3.90662	4.11322	12.8579	2.65604	1.67467	3.6768	1.84478	GeneID:680308,Genbank:XM_017592887.1,RGD:1311313	methylenetetrahydrofolate dehydrogenase (NADP+ dependent) 2, methenyltetrahydrofolate cyclohydrolase		GO:0004487,GO:0004488,GO:0005575,GO:0005739,GO:0005829,GO:0006730,GO:0008150,GO:0042301,GO:0000287,GO:0046653,GO:0003674,GO:0055114,GO:0004477	methylenetetrahydrofolate dehydrogenase (NAD+) activity|methylenetetrahydrofolate dehydrogenase (NADP+) activity|cellular_component|mitochondrion|cytosol|one-carbon metabolic process|biological_process|phosphate ion binding|magnesium ion binding|tetrahydrofolate metabolic process|molecular_function|oxidation-reduction process|methenyltetrahydrofolate cyclohydrolase activity	rno00670	One carbon pool by folate
Muc16	1.90315	1.64274	2.22632	12.6167	3.65727	0.0259929		Up	0	0	0.0027714	0	0.00982754	0	0.00933326	0.0244075	GeneID:315451,Genbank:XM_017596178.1,RGD:1308422	mucin 16, cell surface associated		GO:0009897,GO:0019898,GO:0045409,GO:0050680,GO:0061045,GO:0003674,GO:0005615,GO:0008150	external side of plasma membrane|extrinsic component of membrane|negative regulation of interleukin-6 biosynthetic process|negative regulation of epithelial cell proliferation|negative regulation of wound healing|molecular_function|extracellular space|biological_process
Mutyh	51.2559	0.278153	-4.35324	0.43201	-1.21086	1.34141e-05	0.000471211	Down	3.50533	3.15273	2.84554	4.11716	1.87394	1.68816	0.91266	1.11877	GeneID:170841,Genbank:XM_006238627.3,RGD:620045	mutY DNA glycosylase		GO:0046872,GO:0019104,GO:0000701,GO:0051539,GO:0032357,GO:0003677,GO:0032405,GO:0005634,GO:0005739,GO:0032406,GO:0032407,GO:0006281,GO:0006284,GO:0032408,GO:0034039,GO:0006298,GO:0035485,GO:0006979	metal ion binding|DNA N-glycosylase activity|purine-specific mismatch base pair DNA N-glycosylase activity|4 iron, 4 sulfur cluster binding|oxidized purine DNA binding|DNA binding|MutLalpha complex binding|nucleus|mitochondrion|MutLbeta complex binding|MutSalpha complex binding|DNA repair|base-excision repair|MutSbeta complex binding|8-oxo-7,8-dihydroguanine DNA N-glycosylase activity|mismatch re…	rno03410	Base excision repair
Mx1	99.0486	0.576125	-2.24942	0.407268	-1.29595	0.0244858	0.117403	Down	5.44848	1.94963	1.28476	5.31068	2.19078	1.18336	0.662007	1.34479	GeneID:24575,Genbank:XM_017597877.1,RGD:3127	myxovirus (influenza virus) resistance 1		GO:0048471,GO:0003924,GO:0051607,GO:0005525,GO:0061025,GO:0005634,GO:0005737,GO:0005789,GO:0008017,GO:0009615,GO:0016020,GO:0031966,GO:0045087,GO:0000266,GO:0003374,GO:0048285	perinuclear region of cytoplasm|GTPase activity|defense response to virus|GTP binding|membrane fusion|nucleus|cytoplasm|endoplasmic reticulum membrane|microtubule binding|response to virus|membrane|mitochondrial membrane|innate immune response|mitochondrial fission|dynamin family protein polymerization involved in mitochondrial fission|organelle fission
Mybph	6.31571	1.06313	-3.67596	0.0666147	-3.90802	0.000236961	0.00431404	Down	0.238204	0.608174	0.182318	0.641164	0.0359172	0.0371148	0	0.0334512	GeneID:83708,Genbank:XM_006249888.3,RGD:620287	myosin binding protein H		GO:0007015,GO:0007155,GO:0008307,GO:0030018,GO:0031430,GO:0032982,GO:0045214,GO:0051015,GO:0051371,GO:0071688,GO:0097493,GO:0005859,GO:0005865,GO:0006941	actin filament organization|cell adhesion|structural constituent of muscle|Z disc|M band|myosin filament|sarcomere organization|actin filament binding|muscle alpha-actinin binding|striated muscle myosin thick filament assembly|structural molecule activity conferring elasticity|muscle myosin complex|striated muscle thin filament|striated muscle contraction
Mybphl	21.3057	1.34492	3.26882	21.0579	4.39629	0.00107996	0.0138379	Up	0.0225187	0.075461	0.0201082	0.0636435	1.21218	0.491214	0	1.92586	GeneID:310782,Genbank:XM_017590925.1,RGD:1310511	myosin binding protein H-like		GO:0007015,GO:0008307,GO:0030018,GO:0031430,GO:0045214,GO:0051015,GO:0051371,GO:0071688,GO:0097493,GO:0005859,GO:0005865,GO:0006941	actin filament organization|structural constituent of muscle|Z disc|M band|sarcomere organization|actin filament binding|muscle alpha-actinin binding|striated muscle myosin thick filament assembly|structural molecule activity conferring elasticity|muscle myosin complex|striated muscle thin filament|striated muscle contraction
Mycn	2.35497	1.50432	2.1287	9.20391	3.20225	0.0332791		Up	0	0	0.0596494	0	0.0705067	0.364288	0.0669605	0.0656659	GeneID:298894,Genbank:XM_008764586.2,RGD:1584995	v-myc avian myelocytomatosis viral oncogene neuroblastoma derived homolog	bHLH	GO:0048754,GO:0045607,GO:0010942,GO:0001077,GO:0045893,GO:0001502,GO:2000378,GO:0045944,GO:0019900,GO:0002053,GO:0005634,GO:0005730,GO:0046983,GO:0030324,GO:0006366,GO:0048704,GO:0008284,GO:0042733,GO:0010628,GO:0000978,GO:0048712,GO:0010629	branching morphogenesis of an epithelial tube|regulation of inner ear auditory receptor cell differentiation|positive regulation of cell death|transcriptional activator activity, RNA polymerase II proximal promoter sequence-specific DNA binding|positive regulation of transcription, DNA-templated|cartilage condensation|negative regulation of reactive oxygen species metabolic process|positive regul…	rno05202	Transcriptional misregulation in cancers
Myct1	89.0744	0.258811	5.63032	2.74573	1.45719	1.79873e-08	2.06838e-06	Up	3.06497	4.12101	2.02731	2.13886	6.82952	8.48107	5.46192	8.42504	GeneID:292264,Genbank:NM_001106207.1,RGD:1311467	myc target 1		GO:0043231,GO:0005654,GO:0016021	intracellular membrane-bounded organelle|nucleoplasm|integral component of membrane
Myh3	11.2229	0.716384	-2.9486	0.231273	-2.11233	0.00319216	0.0300541	Down	0.601241	0.0819015	0.274987	0.179596	0.0464342	0.111959	0.073498	0.0144154	GeneID:24583,Genbank:NM_012604.1,RGD:3138	myosin, heavy chain 3, skeletal muscle, embryonic		GO:0043292,GO:0003009,GO:0046034,GO:0003777,GO:0005516,GO:0005524,GO:0007018,GO:0008017,GO:0016459,GO:0051015,GO:0030016,GO:0032982,GO:0042623,GO:0000146	contractile fiber|skeletal muscle contraction|ATP metabolic process|microtubule motor activity|calmodulin binding|ATP binding|microtubule-based movement|microtubule binding|myosin complex|actin filament binding|myofibril|myosin filament|ATPase activity, coupled|microfilament motor activity	rno04530	Tight junction
Myl1	29.6215	0.461001	-2.92957	0.392147	-1.35053	0.00339435	0.031215	Down	5.17695	1.32936	2.28482	1.96206	1.38175	0.584109	1.31226	0.643442	GeneID:56781,Genbank:NM_001077656.1,RGD:1598796	myosin, light chain 1		GO:0030016,GO:0043292,GO:0060048,GO:0005509,GO:0006936,GO:0016459	myofibril|contractile fiber|cardiac muscle contraction|calcium ion binding|muscle contraction|myosin complex
Myl7	222.696	1.14699	4.2999	30.5257	4.93195	1.70873e-05	0.000576497	Up	2.8479	2.02436	1.6183	1.21952	78.2904	22.7313	0.519042	119.744	GeneID:289759,Genbank:NM_001106017.1,RGD:1308262	myosin light chain 7		GO:0005509,GO:0031672,GO:0043197	calcium ion binding|A band|dendritic spine	rno04510,rno04810,rno04670	Focal adhesion|Regulation of actin cytoskeleton|Leukocyte transendothelial migration
Myo1g	38.7256	0.325983	-3.08785	0.497721	-1.00659	0.00201607	0.0215271	Down	2.05978	1.04582	1.14657	1.56246	0.705866	0.904458	0.697178	0.420738	GeneID:289785,Genbank:XM_006251218.3,RGD:1306016	myosin IG		GO:0031256,GO:0003779,GO:0031589,GO:0005524,GO:0038096,GO:0005546,GO:0005547,GO:0005886,GO:0005902,GO:0006887,GO:0043325,GO:0006909,GO:0071976,GO:0007018,GO:0120117,GO:0008017,GO:0016459,GO:0001891,GO:0030027,GO:0002456,GO:0030175,GO:0003777	leading edge membrane|actin binding|cell-substrate adhesion|ATP binding|Fc-gamma receptor signaling pathway involved in phagocytosis|phosphatidylinositol-4,5-bisphosphate binding|phosphatidylinositol-3,4,5-trisphosphate binding|plasma membrane|microvillus|exocytosis|phosphatidylinositol-3,4-bisphosphate binding|phagocytosis|cell gliding|microtubule-based movement|T cell meandering migration|micro…
Myof	180.558	0.271486	-4.11539	0.460966	-1.11727	3.86531e-05	0.00106348	Down	4.48429	2.32895	2.38571	1.74707	1.66986	1.22273	1.01874	0.823951	GeneID:309499,Genbank:NM_001191636.1,RGD:1564216	myoferlin		GO:0005901,GO:0007520,GO:0016021,GO:0030947,GO:0031410,GO:0034605,GO:0043231,GO:0001778,GO:0005543,GO:0005886	caveola|myoblast fusion|integral component of membrane|regulation of vascular endothelial growth factor receptor signaling pathway|cytoplasmic vesicle|cellular response to heat|intracellular membrane-bounded organelle|plasma membrane repair|phospholipid binding|plasma membrane
Ncf2	18.2869	0.495625	-2.43042	0.433897	-1.20458	0.0150814	0.0850042	Down	1.15675	0.675415	0.328656	0.66871	0.16649	0.372757	0.421644	0.180903	GeneID:364018,Genbank:XM_006250013.3,RGD:1309424	neutrophil cytosolic factor 2		GO:0045730,GO:0032570,GO:0005737,GO:0045777,GO:0032870,GO:0048365,GO:0033993,GO:0005829,GO:0055093,GO:0006909,GO:0007568,GO:0008022,GO:0009749,GO:0034616,GO:0014070,GO:0055114,GO:0042493,GO:0014823,GO:0042554,GO:0016020,GO:0043020,GO:0016175,GO:0001669,GO:0043085,GO:0016176,GO:0003674,GO:0043525,GO:0032496,GO:0005730	respiratory burst|response to progesterone|cytoplasm|positive regulation of blood pressure|cellular response to hormone stimulus|Rac GTPase binding|response to lipid|cytosol|response to hyperoxia|phagocytosis|aging|protein C-terminus binding|response to glucose|response to laminar fluid shear stress|response to organic cyclic compound|oxidation-reduction process|response to drug|response to activ…	rno04145,rno04670,rno04380,rno05418,rno05140	Phagosome|Leukocyte transendothelial migration|Osteoclast differentiation|Fluid shear stress and atherosclerosis|Leishmaniasis
Necab2	2.53474	1.23465	-1.98214	0.183361	-2.44724	0.0474637		Down	0.218011	0.173943	0.0834315	0.0880219	0	0	0.0624384	0.0306156	GeneID:170928,Genbank:NM_133415.1,RGD:621844	N-terminal EF-hand calcium binding protein 2		GO:0005886,GO:0019722,GO:0030424,GO:0030425,GO:0031687,GO:0031802,GO:0042802,GO:0042984,GO:0060168,GO:0070374,GO:1900451,GO:0005509,GO:1904021,GO:0005737,GO:1905477	plasma membrane|calcium-mediated signaling|axon|dendrite|A2A adenosine receptor binding|type 5 metabotropic glutamate receptor binding|identical protein binding|regulation of amyloid precursor protein biosynthetic process|positive regulation of adenosine receptor signaling pathway|positive regulation of ERK1 and ERK2 cascade|positive regulation of glutamate receptor signaling pathway|calcium ion …
Nefh	8.24222	0.705853	-3.18443	0.210554	-2.24774	0.0014504	0.0170276	Down	0.576006	0.154417	0.205738	0.390704	0.0972746	0.050259	0.0692866	0.045298	GeneID:24587,Genbank:NM_012607.2,RGD:3159	neurofilament, heavy polypeptide		GO:0005739,GO:0005856,GO:0005882,GO:0005883,GO:0007420,GO:0014069,GO:0033693,GO:0015643,GO:0034599,GO:0019901,GO:0042220,GO:0043204,GO:0043209,GO:1902513,GO:0045104,GO:1903935,GO:0045110,GO:1903937,GO:1990830,GO:0000226,GO:0001552,GO:0005198,GO:0005200,GO:0005634,GO:0005737,GO:0021510,GO:0021766,GO:0021987,GO:0030424,GO:0046982,GO:0030674,GO:0048936,GO:0031103,GO:0031175,GO:0060052,GO:0061564,GO:…	mitochondrion|cytoskeleton|intermediate filament|neurofilament|brain development|postsynaptic density|neurofilament bundle assembly|toxic substance binding|cellular response to oxidative stress|protein kinase binding|response to cocaine|perikaryon|myelin sheath|regulation of organelle transport along microtubule|intermediate filament cytoskeleton organization|response to sodium arsenite|intermedi…	rno05014	Amyotrophic lateral sclerosis (ALS)
Nes	36.1034	0.474618	-2.24303	0.478111	-1.06458	0.024895	0.11861	Down	1.34947	0.80592	0.238616	0.377616	0.366662	0.393461	0.187504	0.288952	GeneID:25491,Genbank:XM_017590648.1,RGD:3162	nestin		GO:0032091,GO:0005882,GO:0042493,GO:0043086,GO:0007399,GO:0007420,GO:0010212,GO:0019215,GO:0043524,GO:0045111,GO:0030182,GO:0048858,GO:0030844,GO:0072089,GO:0031076,GO:0000086,GO:2000179,GO:0031667,GO:0005198,GO:0031730,GO:0005737	negative regulation of protein binding|intermediate filament|response to drug|negative regulation of catalytic activity|nervous system development|brain development|response to ionizing radiation|intermediate filament binding|negative regulation of neuron apoptotic process|intermediate filament cytoskeleton|neuron differentiation|cell projection morphogenesis|positive regulation of intermediate f…
NEWGENE_1582994	7.23367	0.967771	-2.87571	0.145287	-2.78302	0.00403125	0.0349912	Down	0.804066	0.071852	0.086159	0.757495	0.0339472	0.105237	0.0322398	0.0632329	GeneID:103694000,Genbank:XM_008771413.2,RGD:9432541	DCN1, defective in cullin neddylation 1, domain containing 2
NEWGENE_621802	16.2291	0.596681	2.22421	2.50905	1.32714	0.0261345	0.12255	Up	0.127096	0.378581	0.0756606	0.23947	0.983754	0.207932	0.382204	0.374814	GeneID:103693838,Genbank:XM_017599815.1,RGD:9174132	calcium/calmodulin-dependent protein kinase II gamma				rno04012,rno04310,rno04066,rno04020,rno04024,rno04114,rno04217,rno04911,rno04922,rno04912,rno04921,rno04916,rno04925,rno04261,rno04971,rno04725,rno04728,rno04720,rno04722,rno04740,rno04750,rno04360,rno04713,rno05200,rno05205,rno05214,rno05031,rno04934,rno05152	ErbB signaling pathway|Wnt signaling pathway|HIF-1 signaling pathway|Calcium signaling pathway|cAMP signaling pathway|Oocyte meiosis|Necroptosis|Insulin secretion|Glucagon signaling pathway|GnRH signaling pathway|Oxytocin signaling pathway|Melanogenesis|Aldosterone synthesis and secretion|Adrenergic signaling in cardiomyocytes|Gastric acid secretion|Cholinergic synapse|Dopaminergic synapse|Long-t…
Ninl	9.27919	0.660828	-3.05982	0.246214	-2.02201	0.00221469	0.0230973	Down	0.437123	0.117185	0.296651	0.247083	0.0922755	0.0953522	0.0525807	0.017188	GeneID:311529,Genbank:XM_008762394.2,RGD:1306152	ninein-like		GO:0005829,GO:0045171,GO:0000226,GO:0005509	cytosol|intercellular bridge|microtubule cytoskeleton organization|calcium ion binding
Nlrc4	8.13446	0.672394	-2.66553	0.288715	-1.79228	0.00768677	0.0541738	Down	0.487435	0.260399	0.246015	0.139758	0.134212	0.0462292	0.0424874	0.0833319	GeneID:298784,Genbank:XM_008764491.2,RGD:1309831	NLR family, CARD domain containing 4		GO:0006915,GO:0006919,GO:0006954,GO:0009966,GO:0016045,GO:0051092,GO:0016567,GO:0051260,GO:0042742,GO:0070269,GO:0072557,GO:0090307,GO:0000910,GO:0002218,GO:0004842,GO:0005524,GO:0005634,GO:0005737,GO:0005829,GO:0042802,GO:0042803,GO:0042981,GO:0043027,GO:0043065,GO:0043281,GO:1990001,GO:0045087,GO:0050702	apoptotic process|activation of cysteine-type endopeptidase activity involved in apoptotic process|inflammatory response|regulation of signal transduction|detection of bacterium|positive regulation of NF-kappaB transcription factor activity|protein ubiquitination|protein homooligomerization|defense response to bacterium|pyroptosis|IPAF inflammasome complex|mitotic spindle assembly|cytokinesis|act…	rno04621,rno05132,rno05134	NOD-like receptor signaling pathway|Salmonella infection|Legionellosis
Nme8	1.73429	1.55597	-2.14979	0.0984129	-3.34501	0.031572		Down	0.296753	0.0414345	0.0662466	0.104837	0.0391523	0	0	0	GeneID:364729,Genbank:XM_017600636.1,RGD:735069	NME/NM23 family member 8		GO:0060271,GO:0006165,GO:0007275,GO:0097228,GO:0007286,GO:0008017,GO:0030317,GO:0034614,GO:0097598,GO:0035686,GO:0036157,GO:0004550,GO:0005622,GO:0045454,GO:0005623	cilium assembly|nucleoside diphosphate phosphorylation|multicellular organism development|sperm principal piece|spermatid development|microtubule binding|flagellated sperm motility|cellular response to reactive oxygen species|sperm cytoplasmic droplet|sperm fibrous sheath|outer dynein arm|nucleoside diphosphate kinase activity|intracellular|cell redox homeostasis|cell
Nova2	23.784	0.393385	4.22418	3.16395	1.66173	2.39815e-05	0.000759169	Up	0.837176	0.495071	0.615636	0.417541	2.23506	1.39649	1.18473	2.22683	GeneID:292681,Genbank:XM_008759097.1,RGD:1308032	NOVA alternative splicing regulator 2		GO:0000398,GO:0003723,GO:0051252	mRNA splicing, via spliceosome|RNA binding|regulation of RNA metabolic process
Npffr2	1.42598	1.5861	2.02001	9.21467	3.20393	0.0433823		Up	0	0	0.0298924	0	0.0353333	0.146046	0.0671124	0.0987223	GeneID:78964,Genbank:XM_006250787.3,RGD:620168	neuropeptide FF receptor 2		GO:0007186,GO:0007218,GO:0008188,GO:0015629,GO:0031628,GO:0032870,GO:0042277,GO:0043408,GO:0045761,GO:1901652,GO:0004930,GO:2000479,GO:0005886,GO:0005887	G-protein coupled receptor signaling pathway|neuropeptide signaling pathway|neuropeptide receptor activity|actin cytoskeleton|opioid receptor binding|cellular response to hormone stimulus|peptide binding|regulation of MAPK cascade|regulation of adenylate cyclase activity|response to peptide|G-protein coupled receptor activity|regulation of cAMP-dependent protein kinase activity|plasma membrane|in…	rno04080	Neuroactive ligand-receptor interaction
Nr4a3	519.421	0.518386	2.11064	2.13484	1.09413	0.0348031	0.148506	Up	5.15917	5.50015	8.37378	1.37087	8.68786	7.83932	12.9068	11.3424	GeneID:58853,Genbank:NM_031628.1,RGD:61882	nuclear receptor subfamily 4, group A, member 3	NGFIB-like	GO:0001077,GO:0001223,GO:0001707,GO:0003677,GO:0003707,GO:0004879,GO:0005515,GO:0010828,GO:0005575,GO:0005634,GO:0019901,GO:0021766,GO:0030522,GO:0030534,GO:0031100,GO:0043066,GO:0032765,GO:0043303,GO:0035035,GO:0043401,GO:0043434,GO:0043524,GO:0043565,GO:0000122,GO:0048660,GO:0044320,GO:0000977,GO:0048661,GO:0000978,GO:0048752,GO:0001046,GO:0050679,GO:1903208,GO:0050885,GO:0060005,GO:2000108,GO:…	transcriptional activator activity, RNA polymerase II proximal promoter sequence-specific DNA binding|transcription coactivator binding|mesoderm formation|DNA binding|steroid hormone receptor activity|nuclear receptor activity|protein binding|positive regulation of glucose transmembrane transport|cellular_component|nucleus|protein kinase binding|hippocampus development|intracellular receptor sign…	rno05202	Transcriptional misregulation in cancers
Nr6a1	11.0103	0.551822	-3.2011	0.293934	-1.76644	0.00136905	0.0164164	Down	0.309889	0.251745	0.150936	0.291941	0.0743371	0.107542	0.0564786	0.04154	GeneID:362125,Genbank:XM_017592142.1,RGD:1564740	nuclear receptor subfamily 6, group A, member 1	GCNF-like	GO:0001077,GO:0003677,GO:0004879,GO:0005634,GO:0005667,GO:0006355,GO:0007276,GO:0030518,GO:0042803,GO:0043565,GO:0000122,GO:0045944,GO:0000978	transcriptional activator activity, RNA polymerase II proximal promoter sequence-specific DNA binding|DNA binding|nuclear receptor activity|nucleus|transcription factor complex|regulation of transcription, DNA-templated|gamete generation|intracellular steroid hormone receptor signaling pathway|protein homodimerization activity|sequence-specific DNA binding|negative regulation of transcription by …
Nrp2	127.012	0.340135	3.22677	2.13989	1.09754	0.00125197	0.0154249	Up	1.52815	1.19612	0.438256	0.651518	2.10742	1.63023	1.1852	2.69739	GeneID:81527,Genbank:XM_006245039.3,RGD:621442	neuropilin 2		GO:0097490,GO:0036486,GO:0003148,GO:0097491,GO:0038084,GO:0005021,GO:1901166,GO:0042802,GO:0007411,GO:1902285,GO:0007507,GO:0008201,GO:0016021,GO:0046872,GO:0017154,GO:1903375,GO:0048846,GO:0021612,GO:1904835,GO:0050919,GO:0021649,GO:1990830,GO:0061549,GO:0021675,GO:0001525,GO:0061551,GO:0021828,GO:0001755,GO:0097374,GO:0030424,GO:0001764	sympathetic neuron projection extension|ventral trunk neural crest cell migration|outflow tract septum morphogenesis|sympathetic neuron projection guidance|vascular endothelial growth factor signaling pathway|vascular endothelial growth factor-activated receptor activity|neural crest cell migration involved in autonomic nervous system development|identical protein binding|axon guidance|semaphorin…
Nsmf	125.646	0.246524	-4.58347	0.456937	-1.12993	4.5732e-06	0.000203062	Down	6.63929	5.68683	4.62588	4.59991	3.67667	2.17565	1.99955	1.46335	GeneID:117536,Genbank:XM_006233554.3,RGD:619819	NMDA receptor synaptonuclear signaling and neuronal migration factor		GO:0005719,GO:0005737,GO:0008150,GO:0014069,GO:0016020,GO:0048168,GO:0016363,GO:0048306,GO:0030054,GO:0048814,GO:0030425,GO:0071230,GO:0071257,GO:0071371,GO:0097440,GO:0099527,GO:0003674,GO:0005515,GO:0005575,GO:0005634,GO:0005635,GO:0005654,GO:0030863,GO:0031965,GO:0035307,GO:0043005,GO:0043197,GO:0043204,GO:0043523,GO:2001222,GO:0045202,GO:2001224,GO:0045211	nuclear euchromatin|cytoplasm|biological_process|postsynaptic density|membrane|regulation of neuronal synaptic plasticity|nuclear matrix|calcium-dependent protein binding|cell junction|regulation of dendrite morphogenesis|dendrite|cellular response to amino acid stimulus|cellular response to electrical stimulus|cellular response to gonadotropin stimulus|apical dendrite|postsynapse to nucleus sign…
Ntsr1	16.7806	0.647748	-2.82835	0.280863	-1.83206	0.00467885	0.0388442	Down	0.292744	0.95584	0.945084	0.254574	0.166377	0.0982429	0.338592	0.0442727	GeneID:366274,Genbank:NM_001108967.1,RGD:1306076	neurotensin receptor 1		GO:0005887,GO:0007218,GO:0007612,GO:0008344,GO:0009898,GO:0009986,GO:0014049,GO:0043195,GO:0014054,GO:0043197,GO:0016492,GO:0043198,GO:0043204,GO:0043576,GO:0043679,GO:0044309,GO:0097151,GO:0045121,GO:0098712,GO:0098900,GO:0045202,GO:2001259,GO:0001659,GO:0003085,GO:0003254,GO:0005737,GO:0005739,GO:0005783,GO:0005794,GO:0005886,GO:0030424,GO:0030425,GO:0032280,GO:0033993,GO:0042802,GO:0042803,GO:…	integral component of plasma membrane|neuropeptide signaling pathway|learning|adult locomotory behavior|cytoplasmic side of plasma membrane|cell surface|positive regulation of glutamate secretion|terminal bouton|positive regulation of gamma-aminobutyric acid secretion|dendritic spine|G-protein coupled neurotensin receptor activity|dendritic shaft|perikaryon|regulation of respiratory gaseous excha…	rno04020,rno04080	Calcium signaling pathway|Neuroactive ligand-receptor interaction
Nwd1	6.62574	0.705912	-1.9701	0.381375	-1.39072	0.0488267	0.184268	Down	0.16418	0.056428	0.180437	0.10708	0.06665	0.0550979	0.0506382	0.0124148	GeneID:100364350,Genbank:XM_017600400.1,RGD:2321209	NACHT and WD repeat domain containing 1
Nwd2	13.5407	0.503238	2.32031	2.24648	1.16767	0.0203243	0.102914	Up	0.134844	0.150623	0.0766243	0.0692915	0.297591	0.320884	0.159744	0.132555	GeneID:289633,Genbank:XM_008770180.1,RGD:1563065	NACHT and WD repeat domain containing 2		GO:0030687,GO:0042273,GO:0051082	preribosome, large subunit precursor|ribosomal large subunit biogenesis|unfolded protein binding
Nxpe1	249.413	0.192829	5.28551	2.0268	1.0192	1.25354e-07	1.06742e-05	Up	4.82128	4.9316	3.94238	4.97583	8.43368	12.1418	6.1904	8.99956	GeneID:500992,Genbank:XM_006243019.3,RGD:1566243	neurexophilin and PC-esterase domain family, member 1
Nxph1	3.60443	1.32373	3.48642	24.5065	4.61509	0.000489535		Up	0.0360667	0	0	0	0.190339	0.157349	0.144613	0.496359	GeneID:25501,Genbank:NM_012994.2,RGD:3218	neurexophilin 1		GO:0005576,GO:0005102	extracellular region|signaling receptor binding
Nyap1	9.52	0.604476	-2.64255	0.330482	-1.59735	0.00822851	0.0567725	Down	0.150641	0.280447	0.358708	0.204991	0.0883333	0.12779	0.0335562	0.0658149	GeneID:304376,Genbank:XM_017598325.1,RGD:1310964	neuronal tyrosine-phosphorylated phosphoinositide-3-kinase adaptor 1		GO:0005622,GO:0014065,GO:0048812	intracellular|phosphatidylinositol 3-kinase signaling|neuron projection morphogenesis
Olr1	23.4147	0.477253	-2.64536	0.416819	-1.26251	0.00816031	0.0564467	Down	1.10945	0.870125	0.906374	0.400287	0.597963	0.102983	0.307606	0.278454	GeneID:140914,Genbank:NM_133306.2,RGD:620515	oxidized low density lipoprotein (lectin-like) receptor 1		GO:0042542,GO:0005575,GO:0042802,GO:0005654,GO:0043231,GO:0005886,GO:0006898,GO:0006954,GO:0007159,GO:0043235,GO:0008219,GO:0045121,GO:0010629,GO:0016021,GO:0030246,GO:0002376,GO:0038023,GO:0005041,GO:0042157	response to hydrogen peroxide|cellular_component|identical protein binding|nucleoplasm|intracellular membrane-bounded organelle|plasma membrane|receptor-mediated endocytosis|inflammatory response|leukocyte cell-cell adhesion|receptor complex|cell death|membrane raft|negative regulation of gene expression|integral component of membrane|carbohydrate binding|immune system process|signaling receptor …	rno04145,rno03320	Phagosome|PPAR signaling pathway
Otud1	2532.56	0.38858	4.16868	3.07346	1.61986	3.06369e-05	0.000910024	Up	20.795	43.9765	16.1546	32.6786	93.1318	57.8286	70.3791	109.729	GeneID:498803,Genbank:XM_574086.7,RGD:1563344	OTU deubiquitinase 1		GO:0004843,GO:0070536	thiol-dependent ubiquitin-specific protease activity|protein K63-linked deubiquitination
P2ry4	41.5081	0.33308	-3.60514	0.435033	-1.2008	0.000311981	0.00525989	Down	0.904122	0.605948	0.699693	0.715476	0.483506	0.368147	0.193342	0.165904	GeneID:63843,Genbank:XM_006257095.3,RGD:61798	pyrimidinergic receptor P2Y4		GO:0016324,GO:0030321,GO:0035589,GO:0045028,GO:0045030,GO:0071380,GO:0005524,GO:0016021,GO:0016323	apical plasma membrane|transepithelial chloride transport|G-protein coupled purinergic nucleotide receptor signaling pathway|G-protein coupled purinergic nucleotide receptor activity|UTP-activated nucleotide receptor activity|cellular response to prostaglandin E stimulus|ATP binding|integral component of membrane|basolateral plasma membrane	rno04080,rno04742	Neuroactive ligand-receptor interaction|Taste transduction
P2ry6	13.8484	0.528037	-2.28558	0.433208	-1.20687	0.0222791	0.109599	Down	0.335023	0.187112	0.411344	0.197262	0.176806	0.167476	0.0419783	0.0823334	GeneID:117264,Genbank:NM_057124.2,RGD:620269	pyrimidinergic receptor P2Y6		GO:0016324,GO:0030321,GO:0035589,GO:0045028,GO:0045029,GO:0071380,GO:0071407,GO:0014911,GO:0016021,GO:0016323	apical plasma membrane|transepithelial chloride transport|G-protein coupled purinergic nucleotide receptor signaling pathway|G-protein coupled purinergic nucleotide receptor activity|UDP-activated nucleotide receptor activity|cellular response to prostaglandin E stimulus|cellular response to organic cyclic compound|positive regulation of smooth muscle cell migration|integral component of membrane…	rno04080	Neuroactive ligand-receptor interaction
Pacsin1	4.69	0.780718	-2.02124	0.334942	-1.57802	0.0432552		Down	0.512109	0.343219	0.320102	0.337714	0.0540524	0.111709	0.154001	0.151024	GeneID:29704,Genbank:NM_017294.1,RGD:3247	protein kinase C and casein kinase substrate in neurons 1		GO:0005802,GO:0005829,GO:0005886,GO:0007010,GO:0007015,GO:0008092,GO:0043195,GO:0043209,GO:0016020,GO:0043679,GO:0045202,GO:0045806,GO:0097320,GO:0048471,GO:0048488,GO:1900006,GO:0000910,GO:0005515,GO:0005543,GO:0005737,GO:0005768,GO:0030054,GO:0030100,GO:0030137,GO:0030659,GO:0032587,GO:0042802,GO:0048666,GO:0048812,GO:0072657,GO:0072659	trans-Golgi network|cytosol|plasma membrane|cytoskeleton organization|actin filament organization|cytoskeletal protein binding|terminal bouton|myelin sheath|membrane|axon terminus|synapse|negative regulation of endocytosis|plasma membrane tubulation|perinuclear region of cytoplasm|synaptic vesicle endocytosis|positive regulation of dendrite development|cytokinesis|protein binding|phospholipid bin…
Papln	131.158	0.3086	4.51386	2.6262	1.39298	6.36577e-06	0.000262715	Up	0.888049	1.01141	0.3032	0.451116	1.6541	1.72824	1.23054	1.90855	GeneID:314297,Genbank:XM_008764888.2,RGD:1311176	papilin, proteoglycan-like sulfated glycoprotein		GO:0008233,GO:0010951,GO:0004867,GO:0005604,GO:0006508	peptidase activity|negative regulation of endopeptidase activity|serine-type endopeptidase inhibitor activity|basement membrane|proteolysis
Pax9	11.3039	0.537988	-3.02597	0.323551	-1.62793	0.00247838	0.0250707	Down	0.563685	0.478528	0.302006	0.27614	0.0951939	0.147552	0.158211	0.0886582	GeneID:362741,Genbank:NM_001039539.1,RGD:1560838	paired box 9	PAX	GO:0045892,GO:0001228,GO:0045944,GO:0003674,GO:0005575,GO:0005634,GO:0006366,GO:0007492,GO:0060325,GO:0008150,GO:0042476,GO:0071363,GO:0042481,GO:0000977	negative regulation of transcription, DNA-templated|transcriptional activator activity, RNA polymerase II transcription regulatory region sequence-specific DNA binding|positive regulation of transcription by RNA polymerase II|molecular_function|cellular_component|nucleus|transcription by RNA polymerase II|endoderm development|face morphogenesis|biological_process|odontogenesis|cellular response t…
Pcdh12	114.156	0.290799	3.62189	2.07519	1.05324	0.00029246	0.00501243	Up	2.18025	2.24621	1.13409	1.0569	2.9268	3.30144	2.14305	4.47373	GeneID:116808,Genbank:NM_053944.1,RGD:619917	protocadherin 12		GO:0005977,GO:0007155,GO:0007156,GO:0007267,GO:0007283,GO:0007399,GO:0016339,GO:0060711,GO:0005509,GO:0005887,GO:0005911	glycogen metabolic process|cell adhesion|homophilic cell adhesion via plasma membrane adhesion molecules|cell-cell signaling|spermatogenesis|nervous system development|calcium-dependent cell-cell adhesion via plasma membrane cell adhesion molecules|labyrinthine layer development|calcium ion binding|integral component of plasma membrane|cell-cell junction
Pcdh17	32.2069	0.353464	5.30149	3.66518	1.87388	1.14862e-07	9.84303e-06	Up	0.359873	0.184242	0.160675	0.169515	0.870468	0.719594	0.526074	0.884405	GeneID:306055,Genbank:NM_001107279.1,RGD:1304753	protocadherin 17		GO:0007156,GO:0007267,GO:0007416,GO:0030534,GO:0050805,GO:1904071,GO:2000807,GO:0005509,GO:0005887,GO:0007155	homophilic cell adhesion via plasma membrane adhesion molecules|cell-cell signaling|synapse assembly|adult behavior|negative regulation of synaptic transmission|presynaptic active zone assembly|regulation of synaptic vesicle clustering|calcium ion binding|integral component of plasma membrane|cell adhesion
Pdcd1lg2	47.8233	0.340859	4.8256	3.12715	1.64485	1.39586e-06	7.72833e-05	Up	0.645817	0.447756	0.397713	0.671351	1.50433	1.70022	0.848273	2.32049	GeneID:309304,Genbank:NM_001107582.2,RGD:1306403	programmed cell death 1 ligand 2		GO:0009897,GO:0009986,GO:0016021,GO:0031295,GO:0032689,GO:0032693,GO:0042102,GO:0042130,GO:0046007,GO:0006955,GO:0071222,GO:0007165,GO:0007166	external side of plasma membrane|cell surface|integral component of membrane|T cell costimulation|negative regulation of interferon-gamma production|negative regulation of interleukin-10 production|positive regulation of T cell proliferation|negative regulation of T cell proliferation|negative regulation of activated T cell proliferation|immune response|cellular response to lipopolysaccharide|sig…	rno04514	Cell adhesion molecules (CAMs)
Pdcd5	166.173	0.980256	2.43433	5.22803	2.38627	0.0149194	0.0843738	Up	3.65173	2.0635	0.537076	3.39975	20.8588	11.6206	0.473711	14.9501	GeneID:292814,Genbank:NM_001106247.1,RGD:1310561	programmed cell death 5		GO:0005829,GO:0008201,GO:0008285,GO:0010628,GO:0010698,GO:0012501,GO:0043065,GO:0043280,GO:0048487,GO:0071560,GO:0090200,GO:0003677,GO:1903638,GO:0005634,GO:1903645	cytosol|heparin binding|negative regulation of cell proliferation|positive regulation of gene expression|acetyltransferase activator activity|programmed cell death|positive regulation of apoptotic process|positive regulation of cysteine-type endopeptidase activity involved in apoptotic process|beta-tubulin binding|cellular response to transforming growth factor beta stimulus|positive regulation o…
Pde4c	78.11	0.238717	-4.28713	0.491953	-1.02341	1.80999e-05	0.000602762	Down	1.27801	1.69627	1.78565	1.79891	1.06327	0.655954	0.723433	0.620765	GeneID:290646,Genbank:XM_017600029.1,RGD:727918	phosphodiesterase 4C		GO:0005929,GO:0006198,GO:0007165,GO:0008144,GO:0016021,GO:0046676,GO:0046872,GO:0004114,GO:0004115	cilium|cAMP catabolic process|signal transduction|drug binding|integral component of membrane|negative regulation of insulin secretion|metal ion binding|3',5'-cyclic-nucleotide phosphodiesterase activity|3',5'-cyclic-AMP phosphodiesterase activity	rno00230,rno04024,rno05032	Purine metabolism|cAMP signaling pathway|Morphine addiction
Pdzd3	11.5577	0.54925	-3.78095	0.237059	-2.07668	0.000156233	0.00317997	Down	0.793178	0.512941	0.969211	0.983208	0.17625	0.136595	0.251078	0.164149	GeneID:500986,Genbank:NM_001191996.1,RGD:1559807	PDZ domain containing 3		GO:0007168,GO:0008022,GO:0016020,GO:0030251,GO:0031283,GO:0035003,GO:0045177,GO:1990381,GO:0005737,GO:0005903,GO:0006811	receptor guanylyl cyclase signaling pathway|protein C-terminus binding|membrane|guanylate cyclase inhibitor activity|negative regulation of guanylate cyclase activity|subapical complex|apical part of cell|ubiquitin-specific protease binding|cytoplasm|brush border|ion transport
Penk	13516.7	0.222918	4.63884	2.04781	1.03408	3.50368e-06	0.000161988	Up	703.419	280.733	574.36	465.523	787.403	835.526	1188.65	1049.6	GeneID:29237,Genbank:XM_006237835.1,RGD:68946	proenkephalin		GO:0005886,GO:0007218,GO:0007268,GO:0007568,GO:0007600,GO:0007626,GO:0009314,GO:0035641,GO:0009636,GO:0043025,GO:0010469,GO:0014009,GO:0043204,GO:0043278,GO:0043679,GO:0045471,GO:0051592,GO:0001515,GO:0001649,GO:0001662,GO:0001666,GO:0001964,GO:0002118,GO:0003674,GO:0005184,GO:0005576,GO:0019233,GO:0030424,GO:0030425,GO:0031628,GO:0032280,GO:0032355,GO:0051867,GO:0032496,GO:0070852,GO:0034599,GO:…	plasma membrane|neuropeptide signaling pathway|chemical synaptic transmission|aging|sensory perception|locomotory behavior|response to radiation|locomotory exploration behavior|response to toxic substance|neuronal cell body|regulation of signaling receptor activity|glial cell proliferation|perikaryon|response to morphine|axon terminus|response to ethanol|response to calcium ion|opioid peptide act…
Pfkfb1	44.5569	0.343316	-3.77064	0.407672	-1.29452	0.00016283	0.00326092	Down	0.662422	0.579077	0.951561	0.352727	0.334389	0.209417	0.182844	0.254807	GeneID:24638,Genbank:XM_006256790.3,RGD:3307	6-phosphofructo-2-kinase/fructose-2,6-biphosphatase 1		GO:0043540,GO:0031100,GO:0004331,GO:0032868,GO:0046835,GO:0033133,GO:0005524,GO:0005829,GO:0006000,GO:0033762,GO:0006003,GO:0051384,GO:0042594,GO:0051591,GO:0042802,GO:0070095,GO:0003873,GO:0016311,GO:0019900	6-phosphofructo-2-kinase/fructose-2,6-biphosphatase complex|animal organ regeneration|fructose-2,6-bisphosphate 2-phosphatase activity|response to insulin|carbohydrate phosphorylation|positive regulation of glucokinase activity|ATP binding|cytosol|fructose metabolic process|response to glucagon|fructose 2,6-bisphosphate metabolic process|response to glucocorticoid|response to starvation|response …	rno00051,rno04152,rno04922	Fructose and mannose metabolism|AMPK signaling pathway|Glucagon signaling pathway
Pfkfb4	6.25649	0.690595	-2.52176	0.299055	-1.74152	0.0116768	0.071835	Down	0.189753	0.238451	0.232981	0.29049	0.0751058	0.05174	0.0951044	0.0466328	GeneID:54283,Genbank:XM_006243840.3,RGD:3310	6-phosphofructo-2-kinase/fructose-2,6-biphosphatase 4		GO:0004331,GO:0005524,GO:0006000,GO:0006003,GO:0016311,GO:0046835,GO:0003873	fructose-2,6-bisphosphate 2-phosphatase activity|ATP binding|fructose metabolic process|fructose 2,6-bisphosphate metabolic process|dephosphorylation|carbohydrate phosphorylation|6-phosphofructo-2-kinase activity	rno00051,rno04152	Fructose and mannose metabolism|AMPK signaling pathway
Pgbd1	39.2123	0.336286	-5.0874	0.305487	-1.71082	3.63012e-07	2.57051e-05	Down	0.644698	1.26463	1.01096	1.00732	0.348533	0.325854	0.173383	0.293689	GeneID:103694097,Genbank:XM_017600793.1,RGD:9394854	piggyBac transposable element derived 1		GO:0042802	identical protein binding
Pgghg	129.158	0.221338	-5.12807	0.455323	-1.13504	2.92727e-07	2.18797e-05	Down	6.70313	4.41122	3.78158	4.50365	2.87938	1.9836	1.74491	1.71118	GeneID:309103,Genbank:XM_006230587.3,RGD:1306015	protein-glucosylgalactosylhydroxylysine glucosidase		GO:0005829,GO:0005975,GO:0005993,GO:0016787,GO:0047402,GO:0004555,GO:0005618	cytosol|carbohydrate metabolic process|trehalose catabolic process|hydrolase activity|protein-glucosylgalactosylhydroxylysine glucosidase activity|alpha,alpha-trehalase activity|cell wall
Phactr3	6.36887	0.971446	-2.19033	0.228809	-2.12778	0.0285006	0.130291	Down	0.0577585	1.03227	0.722057	0.652958	0.121926	0.0629959	0.347382	0	GeneID:362284,Genbank:NM_214459.2,RGD:1303029	phosphatase and actin regulator 3		GO:0004864,GO:0005634,GO:0005654,GO:0008157,GO:0016363,GO:0032515,GO:0003779	protein phosphatase inhibitor activity|nucleus|nucleoplasm|protein phosphatase 1 binding|nuclear matrix|negative regulation of phosphoprotein phosphatase activity|actin binding
Phf11	56.5936	0.373145	-2.80283	0.484356	-1.04586	0.00506565	0.0410833	Down	6.4832	3.08447	3.10901	6.56012	3.80162	1.17852	1.92556	1.88833	GeneID:361051,Genbank:XM_017599895.1,RGD:1310853	PHD finger protein 11		GO:0006355,GO:0031965,GO:0046872,GO:0005634,GO:0005654,GO:0006351	regulation of transcription, DNA-templated|nuclear membrane|metal ion binding|nucleus|nucleoplasm|transcription, DNA-templated
Phgdh	20.8962	0.50648	-2.39609	0.4312	-1.21357	0.0165712	0.0902629	Down	1.09021	0.847146	1.26979	2.54533	0.950576	0.67208	0.570168	0.186381	GeneID:58835,Genbank:XM_006233010.1,RGD:61987	phosphoglycerate dehydrogenase		GO:0031175,GO:0006541,GO:0043209,GO:0006544,GO:0051287,GO:0006563,GO:0006564,GO:0006566,GO:0009070,GO:0009448,GO:0055114,GO:0010468,GO:0070314,GO:0019530,GO:0021510,GO:0021782,GO:0004617,GO:0021915,GO:0022008,GO:0005575	neuron projection development|glutamine metabolic process|myelin sheath|glycine metabolic process|NAD binding|L-serine metabolic process|L-serine biosynthetic process|threonine metabolic process|serine family amino acid biosynthetic process|gamma-aminobutyric acid metabolic process|oxidation-reduction process|regulation of gene expression|G1 to G0 transition|taurine metabolic process|spinal cord …	rno00260	Glycine, serine and threonine metabolism
Phgr1	4.50603	0.895873	-2.51018	0.210398	-2.2488	0.0120669		Down	0.92169	0.343179	0.32921	0.347323	0.129711	0.0670179	0.123187	0.0604026	GeneID:499867,Genbank:XM_017591979.1,RGD:1566202	proline/histidine/glycine-rich 1
Phyhd1	266.661	0.202497	-5.02455	0.493987	-1.01745	5.0461e-07	3.41157e-05	Down	11.532	8.6977	15.0796	13.6807	6.41539	5.08843	6.88313	4.45697	GeneID:296621,Genbank:XM_017591649.1,RGD:1310377	phytanoyl-CoA dioxygenase domain containing 1		GO:0046872,GO:0051213,GO:0055114	metal ion binding|dioxygenase activity|oxidation-reduction process
Pi16	581.525	0.52019	-2.58135	0.394256	-1.34279	0.00984137	0.0639333	Down	87.461	37.4374	25.1782	17.162	20.5694	15.8131	15.241	9.67113	GeneID:294312,Genbank:NM_001170481.1,RGD:1304760	peptidase inhibitor 16		GO:0005615,GO:0061052	extracellular space|negative regulation of cell growth involved in cardiac muscle cell development
Pik3c2g	215.077	0.533412	4.12942	4.60335	2.20269	3.63675e-05	0.00101512	Up	1.5636	0.346425	1.40776	0.864345	3.24616	5.9759	6.32122	2.40084	GeneID:116720,Genbank:XM_008763348.1,RGD:620231	phosphatidylinositol-4-phosphate 3-kinase, catalytic subunit type 2 gamma		GO:0035091,GO:0005737,GO:0036092,GO:0005794,GO:0005886,GO:0005942,GO:0006935,GO:0014065,GO:0039694,GO:0016020,GO:0046854,GO:0016301,GO:0016303,GO:0048015,GO:0016477,GO:0005524,GO:0035005,GO:0005622,GO:0052742,GO:0005635	phosphatidylinositol binding|cytoplasm|phosphatidylinositol-3-phosphate biosynthetic process|Golgi apparatus|plasma membrane|phosphatidylinositol 3-kinase complex|chemotaxis|phosphatidylinositol 3-kinase signaling|viral RNA genome replication|membrane|phosphatidylinositol phosphorylation|kinase activity|1-phosphatidylinositol-3-kinase activity|phosphatidylinositol-mediated signaling|cell migratio…	rno00562,rno04070	Inositol phosphate metabolism|Phosphatidylinositol signaling system
Pik3r5	22.5828	0.406297	-2.724	0.464339	-1.10675	0.00644971	0.0482616	Down	1.36799	0.509352	0.982029	0.631743	0.481297	0.321812	0.34954	0.369149	GeneID:497931,Genbank:XM_006246770.3,RGD:1563261	phosphoinositide-3-kinase, regulatory subunit 5		GO:0005829,GO:0005942,GO:0005944,GO:0007186,GO:0014065,GO:0043406,GO:0043551,GO:0046935,GO:0005815	cytosol|phosphatidylinositol 3-kinase complex|phosphatidylinositol 3-kinase complex, class IB|G-protein coupled receptor signaling pathway|phosphatidylinositol 3-kinase signaling|positive regulation of MAP kinase activity|regulation of phosphatidylinositol 3-kinase activity|1-phosphatidylinositol-3-kinase regulator activity|microtubule organizing center	rno04371,rno04072,rno04022,rno04151,rno04611,rno04921,rno04261,rno04725,rno05167,rno05145	Apelin signaling pathway|Phospholipase D signaling pathway|cGMP - PKG signaling pathway|PI3K-Akt signaling pathway|Platelet activation|Oxytocin signaling pathway|Adrenergic signaling in cardiomyocytes|Cholinergic synapse|Kaposi's sarcoma-associated herpesvirus infection|Toxoplasmosis
Pirb	5.68488	0.752894	-2.09742	0.334683	-1.57913	0.0359567	0.151155	Down	0.369773	0.187745	0.360206	0.285018	0.0354809	0.0366639	0.134785	0.165224	GeneID:65146,Genbank:NM_031713.1,RGD:70895	paired Ig-like receptor B		GO:0106003,GO:0042102,GO:0002666,GO:0042130,GO:0002767,GO:0042288,GO:0002774,GO:0005615,GO:0005737,GO:0005886,GO:0007165,GO:0042803,GO:0008157,GO:0044877,GO:0009986,GO:0045591,GO:0016021,GO:0050839,GO:0023029,GO:0001540,GO:0051926,GO:0032396,GO:0002578,GO:0071222,GO:0034113,GO:0002645	amyloid-beta complex|positive regulation of T cell proliferation|positive regulation of T cell tolerance induction|negative regulation of T cell proliferation|immune response-inhibiting cell surface receptor signaling pathway|MHC class I protein binding|Fc receptor mediated inhibitory signaling pathway|extracellular space|cytoplasm|plasma membrane|signal transduction|protein homodimerization acti…	rno04662,rno04380	B cell receptor signaling pathway|Osteoclast differentiation
Pla2g2d	36.5645	0.34267	-3.34109	0.452224	-1.14489	0.000834488	0.0114738	Down	2.20305	1.93725	3.76701	1.94297	0.84106	1.12472	1.36259	0.87547	GeneID:298579,Genbank:NM_001013428.1,RGD:1309862	phospholipase A2, group IID		GO:0005576,GO:0006644,GO:0008201,GO:0016042,GO:0042130,GO:0043395,GO:0050482,GO:0050868,GO:0102567,GO:0102568,GO:0002361,GO:0004623,GO:0005509	extracellular region|phospholipid metabolic process|heparin binding|lipid catabolic process|negative regulation of T cell proliferation|heparan sulfate proteoglycan binding|arachidonic acid secretion|negative regulation of T cell activation|phospholipase A2 activity (consuming 1,2-dipalmitoylphosphatidylcholine)|phospholipase A2 activity consuming 1,2-dioleoylphosphatidylethanolamine)|CD4-positiv…	rno00564,rno00565,rno00590,rno00591,rno00592,rno04014,rno04270,rno04972,rno04975	Glycerophospholipid metabolism|Ether lipid metabolism|Arachidonic acid metabolism|Linoleic acid metabolism|alpha-Linolenic acid metabolism|Ras signaling pathway|Vascular smooth muscle contraction|Pancreatic secretion|Fat digestion and absorption
Pla2g4b	586.702	0.217281	-4.65661	0.49593	-1.01179	3.21463e-06	0.000151222	Down	20.3815	21.6758	27.2451	30.44	17.8733	11.847	8.41073	9.02794	GeneID:311341,Genbank:XM_006234775.2,RGD:1308658	phospholipase A2 group IVB		GO:0046475,GO:0046872,GO:0047498,GO:0102567,GO:0102568,GO:0004622,GO:0004623,GO:0005829	glycerophospholipid catabolic process|metal ion binding|calcium-dependent phospholipase A2 activity|phospholipase A2 activity (consuming 1,2-dipalmitoylphosphatidylcholine)|phospholipase A2 activity consuming 1,2-dioleoylphosphatidylethanolamine)|lysophospholipase activity|phospholipase A2 activity|cytosol	rno00564,rno00565,rno00590,rno00591,rno00592,rno04014,rno04010,rno04370,rno04072,rno04217,rno04611,rno04664,rno04912,rno04913,rno04921,rno04270,rno04724,rno04726,rno04730,rno04750,rno05231	Glycerophospholipid metabolism|Ether lipid metabolism|Arachidonic acid metabolism|Linoleic acid metabolism|alpha-Linolenic acid metabolism|Ras signaling pathway|MAPK signaling pathway|VEGF signaling pathway|Phospholipase D signaling pathway|Necroptosis|Platelet activation|Fc epsilon RI signaling pathway|GnRH signaling pathway|Ovarian Steroidogenesis|Oxytocin signaling pathway|Vascular smooth musc…
Pla2r1	24.4367	0.442767	-2.37273	0.482778	-1.05057	0.0176571	0.0941574	Down	1.07537	0.45928	0.367154	0.312864	0.317142	0.18973	0.237782	0.248731	GeneID:295631,Genbank:NM_001100837.1,RGD:1309777	phospholipase A2 receptor 1		GO:0090403,GO:0043517,GO:0005886,GO:0072593,GO:0005887,GO:0006898,GO:0007165,GO:0009986,GO:0016021,GO:0090238,GO:0038023,GO:0090399,GO:0043235,GO:0001816,GO:0043274,GO:0004888	oxidative stress-induced premature senescence|positive regulation of DNA damage response, signal transduction by p53 class mediator|plasma membrane|reactive oxygen species metabolic process|integral component of plasma membrane|receptor-mediated endocytosis|signal transduction|cell surface|integral component of membrane|positive regulation of arachidonic acid secretion|signaling receptor activity…	rno04145,rno05152	Phagosome|Tuberculosis
Plekhh2	101.731	0.287498	-4.37813	0.417919	-1.25871	1.19701e-05	0.00043366	Down	2.58819	1.03014	1.1777	1.22381	0.732665	0.616491	0.566592	0.438661	GeneID:313866,Genbank:XM_008764460.2,RGD:1304935	pleckstrin homology, MyTH4 and FERM domain containing H2		GO:0005829,GO:0005886,GO:0016604,GO:0030027,GO:0030835,GO:0030864,GO:0042802,GO:0003779,GO:0005654,GO:0005737	cytosol|plasma membrane|nuclear body|lamellipodium|negative regulation of actin filament depolymerization|cortical actin cytoskeleton|identical protein binding|actin binding|nucleoplasm|cytoplasm
Plekhn1	73.5168	0.300981	-4.83323	0.364828	-1.45471	1.34336e-06	7.56217e-05	Down	3.86762	2.51244	3.23315	2.79085	1.76606	1.13685	0.879863	0.512318	GeneID:298694,Genbank:XM_006239566.3,RGD:1311019	pleckstrin homology domain containing N1
Plk1	8.08437	0.589339	-1.99677	0.44234	-1.17677	0.0458507	0.17711	Down	0.605634	0.3608	0.324481	0.608594	0.255695	0.176147	0.16189	0.19845	GeneID:25515,Genbank:NM_017100.1,RGD:3352	polo-like kinase 1		GO:0070194,GO:0071168,GO:0072425,GO:0090435,GO:0000278,GO:0000281,GO:0000287,GO:0001578,GO:0000776,GO:0004672,GO:0000780,GO:0004674,GO:0005524,GO:0006468,GO:0005634,GO:0007094,GO:0007098,GO:0000070,GO:0016567,GO:0018105,GO:0007346,GO:0008017,GO:0000086,GO:0019901,GO:0030071,GO:0000122,GO:0030496,GO:0043066,GO:0043393,GO:0031648,GO:0045143,GO:0045184,GO:0045862,GO:0046677,GO:0045736,GO:0051081,GO:…	synaptonemal complex disassembly|protein localization to chromatin|signal transduction involved in G2 DNA damage checkpoint|protein localization to nuclear envelope|mitotic cell cycle|mitotic cytokinesis|magnesium ion binding|microtubule bundle formation|kinetochore|protein kinase activity|condensed nuclear chromosome, centromeric region|protein serine/threonine kinase activity|ATP binding|protei…	rno04068,rno04110,rno04114,rno04914	FoxO signaling pathway|Cell cycle|Oocyte meiosis|Progesterone-mediated oocyte maturation
Plxna3	81.2177	0.256899	-4.25942	0.468382	-1.09424	2.04962e-05	0.00067094	Down	1.03233	1.50224	1.15016	0.695946	0.529811	0.433849	0.446202	0.521366	GeneID:309280,Genbank:XM_017602023.1,RGD:1584973	plexin A3		GO:0050772,GO:0021785,GO:0005886,GO:0050919,GO:0021860,GO:0051495,GO:0030054,GO:0005887,GO:0097485,GO:0007162,GO:0007411,GO:0008360,GO:0016021,GO:0017154,GO:1902287,GO:0030334,GO:0043087,GO:0021612,GO:1990138,GO:0043231,GO:0021637,GO:0002116,GO:0048841,GO:0021766,GO:0005634,GO:0048843	positive regulation of axonogenesis|branchiomotor neuron axon guidance|plasma membrane|negative chemotaxis|pyramidal neuron development|positive regulation of cytoskeleton organization|cell junction|integral component of plasma membrane|neuron projection guidance|negative regulation of cell adhesion|axon guidance|regulation of cell shape|integral component of membrane|semaphorin receptor activity…	rno04360	Axon guidance
Plxnb3	20.8269	0.415326	-2.79923	0.446708	-1.16259	0.00512243	0.0412925	Down	0.580305	0.512535	0.277168	0.26699	0.128198	0.176631	0.18939	0.185728	GeneID:363517,Genbank:XM_008773631.2,RGD:1560615	plexin B3		GO:1902287,GO:0048675,GO:0019904,GO:0005887,GO:0050772,GO:0007156,GO:0050918,GO:0030334,GO:0007162,GO:0008360,GO:0009986,GO:0030336,GO:0010593,GO:0051022,GO:0010976,GO:0060326,GO:0016021,GO:0071526,GO:0034260,GO:0017154,GO:0001938,GO:0002116,GO:0098632,GO:0043087,GO:0005886	semaphorin-plexin signaling pathway involved in axon guidance|axon extension|protein domain specific binding|integral component of plasma membrane|positive regulation of axonogenesis|homophilic cell adhesion via plasma membrane adhesion molecules|positive chemotaxis|regulation of cell migration|negative regulation of cell adhesion|regulation of cell shape|cell surface|negative regulation of cell …	rno04360	Axon guidance
Pnpla2	97.4388	0.339167	3.28291	2.16363	1.11346	0.00102741	0.0134332	Up	2.85753	1.46295	4.07553	1.83207	3.81199	8.61406	3.7794	4.72069	GeneID:361676,Genbank:NM_001108509.2,RGD:1309044	patatin-like phospholipase domain containing 2		GO:0016021,GO:0004806,GO:0019433,GO:0005515,GO:0005654,GO:0005737,GO:0005811,GO:0005829,GO:0005886,GO:0019915,GO:0010891,GO:0034389,GO:0044242,GO:0010898,GO:0003824,GO:0055088,GO:0016020	integral component of membrane|triglyceride lipase activity|triglyceride catabolic process|protein binding|nucleoplasm|cytoplasm|lipid droplet|cytosol|plasma membrane|lipid storage|negative regulation of sequestering of triglyceride|lipid particle organization|cellular lipid catabolic process|positive regulation of triglyceride catabolic process|catalytic activity|lipid homeostasis|membrane	rno00561,rno04923,rno04714	Glycerolipid metabolism|Regulation of lipolysis in adipocyte|Thermogenesis
Poc5	177.02	0.212582	-6.90119	0.361716	-1.46707	5.1567e-12	1.98224e-09	Down	5.91519	4.1153	5.20888	7.01877	2.33317	2.29935	1.37463	1.62974	GeneID:294667,Genbank:XM_008760664.2,RGD:1310597	POC5 centriolar protein		GO:0005813,GO:0005814,GO:0005829,GO:0042802,GO:0005634,GO:0005654	centrosome|centriole|cytosol|identical protein binding|nucleus|nucleoplasm
Podnl1	2.27858	1.35777	-2.16362	0.130517	-2.93769	0.0304937		Down	0.165657	0.185041	0.110943	0.234094	0.0437122	0.0451697	0	0	GeneID:288907,Genbank:XM_213845.8,RGD:1307753	podocan-like 1		GO:0019221,GO:0031012,GO:0046426,GO:0004860,GO:0005737,GO:0006469	cytokine-mediated signaling pathway|extracellular matrix|negative regulation of JAK-STAT cascade|protein kinase inhibitor activity|cytoplasm|negative regulation of protein kinase activity
Pole	59.8877	0.293173	-4.21283	0.424816	-1.23509	2.52189e-05	0.000776419	Down	1.06934	1.39135	0.619091	1.05169	0.310075	0.474213	0.400492	0.462058	GeneID:304573,Genbank:NM_001107152.2,RGD:1594540	polymerase (DNA) epsilon, catalytic subunit		GO:0008622,GO:0005886,GO:0000731,GO:0006260,GO:0003674,GO:0006272,GO:0003677,GO:0045004,GO:0003682,GO:0003887,GO:0006287,GO:0048568,GO:0005575,GO:0071897,GO:0006297,GO:0005634,GO:0090305,GO:0005654,GO:0000082,GO:0008270,GO:0000166,GO:0008310,GO:0000278	epsilon DNA polymerase complex|plasma membrane|DNA synthesis involved in DNA repair|DNA replication|molecular_function|leading strand elongation|DNA binding|DNA replication proofreading|chromatin binding|DNA-directed DNA polymerase activity|base-excision repair, gap-filling|embryonic organ development|cellular_component|DNA biosynthetic process|nucleotide-excision repair, DNA gap filling|nucleus|…	rno00230,rno00240,rno03030,rno03410,rno03420,rno05166	Purine metabolism|Pyrimidine metabolism|DNA replication|Base excision repair|Nucleotide excision repair|HTLV-I infection
Polq	30.808	0.526564	8.33906	20.9815	4.39105	7.48858e-17	7.19653e-14	Up	0.0508093	0.00945909	0.00756171	0.031911	0.625666	0.387917	0.373496	0.582709	GeneID:288079,Genbank:XM_006248390.3,RGD:1309795	polymerase (DNA) theta		GO:0042802,GO:0003887,GO:0043142,GO:0051260,GO:0005524,GO:0005634,GO:0005737,GO:0006261,GO:0006281,GO:0051575,GO:0006284,GO:0071897,GO:0006302,GO:0097681,GO:0006974,GO:2000042,GO:0008409,GO:0003677,GO:0003682,GO:0016446	identical protein binding|DNA-directed DNA polymerase activity|single-stranded DNA-dependent ATPase activity|protein homooligomerization|ATP binding|nucleus|cytoplasm|DNA-dependent DNA replication|DNA repair|5'-deoxyribose-5-phosphate lyase activity|base-excision repair|DNA biosynthetic process|double-strand break repair|double-strand break repair via alternative nonhomologous end joining|cellula…
Polr2i	12.9039	2.57909	-2.16155	0.0209801	-5.57483	0.0306529	0.13637	Down	0	7.92224	0	3.54959	0	0.120867	0.111084	0	GeneID:292778,Genbank:NM_001106244.1,RGD:1309395	polymerase (RNA) II subunit I		GO:0008150,GO:0003676,GO:0008270,GO:0003899,GO:0005575,GO:0005634,GO:0005654,GO:0005665,GO:0005730,GO:0006283,GO:0006366,GO:0000428,GO:0006367,GO:0001193,GO:0006379,GO:0003674	biological_process|nucleic acid binding|zinc ion binding|DNA-directed 5'-3' RNA polymerase activity|cellular_component|nucleus|nucleoplasm|DNA-directed RNA polymerase II, core complex|nucleolus|transcription-coupled nucleotide-excision repair|transcription by RNA polymerase II|DNA-directed RNA polymerase complex|transcription initiation from RNA polymerase II promoter|maintenance of transcription…	rno00230,rno00240,rno03020,rno05016,rno05169	Purine metabolism|Pyrimidine metabolism|RNA polymerase|Huntington's disease|Epstein-Barr virus infection
Polr3gl	417.709	0.133729	9.12795	2.33055	1.22067	6.98101e-20	1.34175e-16	Up	5.38517	3.55206	3.62436	4.26034	9.4789	9.5161	9.21039	8.63961	GeneID:690254,Genbank:XM_008761331.2,RGD:1582857	polymerase (RNA) III subunit G like		GO:0003899,GO:0005634,GO:0005666,GO:0006383,GO:0000790	DNA-directed 5'-3' RNA polymerase activity|nucleus|DNA-directed RNA polymerase III complex|transcription by RNA polymerase III|nuclear chromatin	rno00230,rno00240,rno03020,rno04623,rno05169	Purine metabolism|Pyrimidine metabolism|RNA polymerase|Cytosolic DNA-sensing pathway|Epstein-Barr virus infection
Ppil6	3.8488	1.0569	-2.51925	0.157934	-2.6626	0.0117606		Down	0.273283	0.356137	0.203357	0.429091	0.0480744	0	0.136969	0	GeneID:685567,Genbank:XM_017601826.1,RGD:1592581	peptidylprolyl isomerase like 6		GO:0003755,GO:0000413	peptidyl-prolyl cis-trans isomerase activity|protein peptidyl-prolyl isomerization
Ppp2r2b	36.5166	0.390883	-4.88216	0.266396	-1.90835	1.04928e-06	6.24646e-05	Down	1.27707	0.605183	1.01942	1.7682	0.265502	0.189938	0.368524	0.342378	GeneID:60660,Genbank:NM_022209.3,RGD:631441	protein phosphatase 2, regulatory subunit B, beta		GO:0043666,GO:0007286,GO:0000266,GO:0007420,GO:0000278,GO:0044877,GO:0016020,GO:0004722,GO:0070262,GO:0005515,GO:0005737,GO:0005739,GO:0019888,GO:0005741,GO:0030182,GO:0005829,GO:0032502,GO:0000159,GO:0043525,GO:0005856,GO:0043653,GO:0006626	regulation of phosphoprotein phosphatase activity|spermatid development|mitochondrial fission|brain development|mitotic cell cycle|protein-containing complex binding|membrane|protein serine/threonine phosphatase activity|peptidyl-serine dephosphorylation|protein binding|cytoplasm|mitochondrion|protein phosphatase regulator activity|mitochondrial outer membrane|neuron differentiation|cytosol|devel…	rno03015,rno04390,rno04071,rno04151,rno04152,rno04530,rno04261,rno04728,rno05160,rno05165,rno05142	mRNA surveillance pathway|Hippo signaling pathway|Sphingolipid signaling pathway|PI3K-Akt signaling pathway|AMPK signaling pathway|Tight junction|Adrenergic signaling in cardiomyocytes|Dopaminergic synapse|Hepatitis C|Human papillomavirus infection|Chagas disease (American trypanosomiasis)
Prelid3a	41.27	0.283858	-6.10575	0.300792	-1.73316	1.02322e-09	1.86032e-07	Down	0.955035	0.680075	0.799501	0.74227	0.289807	0.234368	0.191465	0.187764	GeneID:690253,Genbank:XM_006254884.3,RGD:1582858	PRELI domain containing 3A		GO:1903955,GO:1990050,GO:0005758,GO:0015914	positive regulation of protein targeting to mitochondrion|phosphatidic acid transporter activity|mitochondrial intermembrane space|phospholipid transport
Prkcz	21.3145	0.382579	-2.65015	0.495208	-1.01389	0.00804551	0.0559113	Down	0.321977	0.344666	0.395326	0.530825	0.198241	0.219484	0.121031	0.211006	GeneID:25522,Genbank:XM_008764337.2,RGD:3399	protein kinase C, zeta		GO:0005524,GO:0005634,GO:0005635,GO:0005737,GO:0005768,GO:0005815,GO:0007166,GO:0005829,GO:0007616,GO:0008284,GO:0008286,GO:0015459,GO:0016324,GO:0016363,GO:0032148,GO:0016477,GO:0032753,GO:0018105,GO:0032869,GO:0032991,GO:0034613,GO:0000226,GO:0046628,GO:0035556,GO:0001954,GO:0046872,GO:0004672,GO:0047496,GO:0035748,GO:0048471,GO:0004674,GO:0050732,GO:0050806,GO:0051092,GO:0004697,GO:2000463,GO:…	ATP binding|nucleus|nuclear envelope|cytoplasm|endosome|microtubule organizing center|cell surface receptor signaling pathway|cytosol|long-term memory|positive regulation of cell proliferation|insulin receptor signaling pathway|potassium channel regulator activity|apical plasma membrane|nuclear matrix|activation of protein kinase B activity|cell migration|positive regulation of interleukin-4 prod…	rno04015,rno04390,rno04071,rno04144,rno04530,rno04611,rno04062,rno04910,rno04926,rno04360,rno05418,rno04930,rno04931,rno04933,rno05165	Rap1 signaling pathway|Hippo signaling pathway|Sphingolipid signaling pathway|Endocytosis|Tight junction|Platelet activation|Chemokine signaling pathway|Insulin signaling pathway|Relaxin signaling pathway|Axon guidance|Fluid shear stress and atherosclerosis|Type II diabetes mellitus|Insulin resistance|AGE-RAGE signaling pathway in diabetic complications|Human papillomavirus infection
Prodh1	847.085	0.364179	-2.88994	0.482147	-1.05246	0.00385317	0.0337284	Down	21.7495	38.8875	62.963	50.8952	25.6365	22.7584	15.4198	16.5687	GeneID:680409,Genbank:XM_008768903.2,RGD:1590932	proline dehydrogenase 1		GO:0005739,GO:0006562,GO:0010133,GO:0010942,GO:0016597,GO:0055114,GO:0071949,GO:0004657	mitochondrion|proline catabolic process|proline catabolic process to glutamate|positive regulation of cell death|amino acid binding|oxidation-reduction process|FAD binding|proline dehydrogenase activity	rno00330	Arginine and proline metabolism
Prom2	21.7611	0.47625	-3.28454	0.33815	-1.56426	0.00102149	0.0134129	Down	0.353806	0.601398	0.837905	0.289838	0.0974183	0.218111	0.123358	0.226825	GeneID:192211,Genbank:XM_017591452.1,RGD:621435	prominin 2		GO:0005929,GO:0007165,GO:0008083,GO:0009986,GO:0043087,GO:0010469,GO:0015485,GO:0044393,GO:0045121,GO:0048550,GO:0060170,GO:0071914,GO:0001934,GO:0004888,GO:0005635,GO:0005886,GO:0005887,GO:0005902,GO:0016021,GO:0016323,GO:0016324,GO:0031346,GO:0031410,GO:2000369,GO:0031528,GO:2001287,GO:0042995	cilium|signal transduction|growth factor activity|cell surface|regulation of GTPase activity|regulation of signaling receptor activity|cholesterol binding|microspike|membrane raft|negative regulation of pinocytosis|ciliary membrane|prominosome|positive regulation of protein phosphorylation|transmembrane signaling receptor activity|nuclear envelope|plasma membrane|integral component of plasma memb…
Prph	49.1551	0.278905	-3.98592	0.462751	-1.11169	6.72198e-05	0.0016354	Down	3.80016	3.97952	2.92677	2.68504	2.10578	1.088	1.23802	1.40086	GeneID:24688,Genbank:XM_008765669.2,RGD:3414	peripherin		GO:0045104,GO:0005882,GO:0005883,GO:0046982,GO:0030424,GO:0042622,GO:0043005,GO:0043025,GO:0043195,GO:0044299,GO:0045098,GO:0001750,GO:0005198,GO:0005515	intermediate filament cytoskeleton organization|intermediate filament|neurofilament|protein heterodimerization activity|axon|photoreceptor outer segment membrane|neuron projection|neuronal cell body|terminal bouton|C-fiber|type III intermediate filament|photoreceptor outer segment|structural molecule activity|protein binding	rno05014	Amyotrophic lateral sclerosis (ALS)
Prss39	2.49572	1.50407	-2.06362	0.11632	-3.10383	0.0390538		Down	0.296034	0	0.185041	0.0836664	0.0312459	0	0.0296744	0	GeneID:363215,Genbank:XM_017596509.1,RGD:1309276	protease, serine, 39		GO:0006508,GO:0001669,GO:0004252,GO:0005576	proteolysis|acrosomal vesicle|serine-type endopeptidase activity|extracellular region
Prss44	1.17702	1.7451	-2.06892	0.0818721	-3.61048	0.0385533		Down	0.0430242	0.0961169	0.076837	0.202661	0	0	0	0	GeneID:501060,Genbank:NM_001109298.1,RGD:1560940	protease, serine, 44		GO:0005737,GO:0006508,GO:0007281,GO:0007283,GO:0004252,GO:0005615	cytoplasm|proteolysis|germ cell development|spermatogenesis|serine-type endopeptidase activity|extracellular space
Prss53	76.326	0.319514	-4.65089	0.356995	-1.48602	3.30514e-06	0.0001544	Down	2.46364	2.06982	2.70759	2.65818	1.33351	1.14831	0.401039	0.496781	GeneID:499270,Genbank:XM_006230322.3,RGD:1566127	protease, serine, 53		GO:0004252,GO:0005737,GO:0006508	serine-type endopeptidase activity|cytoplasm|proteolysis
Prss55	4.84569	0.83265	-2.51586	0.234096	-2.09483	0.0118743	0.0726764	Down	0.0712683	0.143293	0.0890948	0.161137	0.0300891	0.0310923	0.0142879	0.0280232	GeneID:683415,Genbank:XM_017599902.1,RGD:1586875	protease, serine, 55		GO:0004252,GO:0006508	serine-type endopeptidase activity|proteolysis
Ptgs2	35.6865	0.566011	-2.28188	0.408507	-1.29157	0.0224964	0.110543	Down	3.17099	4.52289	2.04742	0.643424	1.39026	0.425665	0.391212	1.77437	GeneID:29527,Genbank:NM_017232.3,RGD:620349	prostaglandin-endoperoxide synthase 2		GO:0005737,GO:0005783,GO:0005789,GO:0005901,GO:0006954,GO:0006979,GO:0010226,GO:0007566,GO:0010243,GO:0010575,GO:0007568,GO:0010942,GO:0014070,GO:0016702,GO:0019233,GO:0032355,GO:0019371,GO:0032496,GO:0032991,GO:0019899,GO:0033138,GO:0033280,GO:0034097,GO:0034605,GO:0001516,GO:0045786,GO:0034612,GO:0045907,GO:0034644,GO:0001525,GO:0045986,GO:0035633,GO:0004601,GO:0045987,GO:0004666,GO:0046697,GO:…	cytoplasm|endoplasmic reticulum|endoplasmic reticulum membrane|caveola|inflammatory response|response to oxidative stress|response to lithium ion|embryo implantation|response to organonitrogen compound|positive regulation of vascular endothelial growth factor production|aging|positive regulation of cell death|response to organic cyclic compound|oxidoreductase activity, acting on single donors wit…	rno00590,rno04370,rno04064,rno04668,rno04625,rno04657,rno04923,rno04913,rno04921,rno04726,rno04723,rno05200,rno05206,rno05204,rno05222,rno05167,rno05165,rno05140	Arachidonic acid metabolism|VEGF signaling pathway|NF-kappa B signaling pathway|TNF signaling pathway|C-type lectin receptor signaling pathway|IL-17 signaling pathway|Regulation of lipolysis in adipocyte|Ovarian Steroidogenesis|Oxytocin signaling pathway|Serotonergic synapse|Retrograde endocannabinoid signaling|Pathways in cancer|MicroRNAs in cancer|Chemical carcinogenesis|Small cell lung cancer|…
Ptpn22	23.6421	0.398715	-2.73968	0.468996	-1.09235	0.00614991	0.0466935	Down	1.02494	0.46643	0.677945	0.411266	0.340571	0.227717	0.228312	0.335846	GeneID:295338,Genbank:NM_001106460.1,RGD:1307992	protein tyrosine phosphatase, non-receptor type 22		GO:0006470,GO:0009898,GO:0010507,GO:0010628,GO:0010629,GO:0016791,GO:0034145,GO:0017124,GO:0034157,GO:0034165,GO:0019900,GO:0035335,GO:0035549,GO:0035644,GO:1901222,GO:0043508,GO:1902523,GO:0048471,GO:1902715,GO:1902741,GO:1903169,GO:1903753,GO:1990782,GO:0002230,GO:2000483,GO:0002577,GO:2000566,GO:0002685,GO:0004725,GO:0005634,GO:0005737,GO:0030217,GO:0031625,GO:0031663,GO:0032481,GO:0032496,GO:…	protein dephosphorylation|cytoplasmic side of plasma membrane|negative regulation of autophagy|positive regulation of gene expression|negative regulation of gene expression|phosphatase activity|positive regulation of toll-like receptor 4 signaling pathway|SH3 domain binding|positive regulation of toll-like receptor 7 signaling pathway|positive regulation of toll-like receptor 9 signaling pathway|…
Ptprv	7.93846	0.889044	-2.82485	0.175383	-2.51142	0.00473023	0.0390537	Down	0.562228	0.128824	0.0643644	0.0814869	0.045648	0.0628934	0.0144507	0.0141713	GeneID:64576,Genbank:XM_008769570.2,RGD:621123	protein tyrosine phosphatase, receptor type, V		GO:0046849,GO:0004725,GO:0016021,GO:0035335	bone remodeling|protein tyrosine phosphatase activity|integral component of membrane|peptidyl-tyrosine dephosphorylation
Rab26	5.09492	0.779111	-1.98897	0.341597	-1.54963	0.046704	0.179121	Down	0.666368	0.465213	0.966932	0.549302	0.439589	0.0908493	0.166992	0.163763	GeneID:171111,Genbank:NM_133580.1,RGD:620890	RAB26, member RAS oncogene family		GO:0043001,GO:0019002,GO:0003924,GO:0030658,GO:0005525,GO:0045055,GO:0030667,GO:0005768,GO:0006886,GO:0006904,GO:0008021,GO:0072659,GO:0009306,GO:0031226,GO:0012505,GO:0032482,GO:0016192,GO:0000139,GO:0035272,GO:0017157	Golgi to plasma membrane protein transport|GMP binding|GTPase activity|transport vesicle membrane|GTP binding|regulated exocytosis|secretory granule membrane|endosome|intracellular protein transport|vesicle docking involved in exocytosis|synaptic vesicle|protein localization to plasma membrane|protein secretion|intrinsic component of plasma membrane|endomembrane system|Rab protein signal transduc…
Ramp3	20.6134	0.501172	-2.12453	0.478055	-1.06475	0.0336262	0.145403	Down	4.40912	1.13033	1.74266	1.29379	0.839202	0.788349	1.44908	0.710532	GeneID:56820,Genbank:NM_020100.2,RGD:61873	receptor (G protein-coupled) activity modifying protein 3		GO:0005886,GO:0006816,GO:0006886,GO:0007186,GO:0007189,GO:0030816,GO:0008277,GO:0030819,GO:0008565,GO:0031623,GO:0032870,GO:0033138,GO:0043235,GO:1903078,GO:0045892,GO:1903143,GO:0046982,GO:1903440,GO:1905665,GO:1990410,GO:0001525,GO:0001605,GO:0001664,GO:0001921,GO:0005622,GO:0005764,GO:0009986,GO:0010628,GO:0010739,GO:0010942,GO:0015026,GO:0051897,GO:0070374,GO:0015031,GO:0071392,GO:0072659,GO:…	plasma membrane|calcium ion transport|intracellular protein transport|G-protein coupled receptor signaling pathway|adenylate cyclase-activating G-protein coupled receptor signaling pathway|positive regulation of cAMP metabolic process|regulation of G-protein coupled receptor protein signaling pathway|positive regulation of cAMP biosynthetic process|protein transporter activity|receptor internaliz…	rno04270	Vascular smooth muscle contraction
Rap1gap	86.9695	0.229018	-4.43522	0.494572	-1.01575	9.19792e-06	0.000348588	Down	2.35444	2.98216	2.32766	2.55474	1.66411	1.16933	0.800744	1.15723	GeneID:313644,Genbank:XM_017593413.1,RGD:1309908	Rap1 GTPase-activating protein		GO:0050766,GO:0005829,GO:0051056,GO:1903697,GO:0016020,GO:0017016,GO:0022409,GO:0030424,GO:1904425,GO:0030425,GO:1904442,GO:0042803,GO:1990792,GO:0043025,GO:0043087,GO:0005096,GO:0043547,GO:0005515,GO:0045665,GO:0005769	positive regulation of phagocytosis|cytosol|regulation of small GTPase mediated signal transduction|negative regulation of microvillus assembly|membrane|Ras GTPase binding|positive regulation of cell-cell adhesion|axon|negative regulation of GTP binding|dendrite|negative regulation of thyroid gland epithelial cell proliferation|protein homodimerization activity|cellular response to glial cell der…	rno04015	Rap1 signaling pathway
Rasal3	21.4446	0.425493	-2.62313	0.461331	-1.11612	0.00871254	0.0588198	Down	1.04748	0.334297	0.782636	0.483334	0.315884	0.279786	0.235712	0.315211	GeneID:314596,Genbank:NM_001134562.1,RGD:1309019	RAS protein activator like 3		GO:0007165,GO:0031235,GO:0043547,GO:0046580,GO:0051142,GO:0098562,GO:0005096,GO:0005737	signal transduction|intrinsic component of the cytoplasmic side of the plasma membrane|positive regulation of GTPase activity|negative regulation of Ras protein signal transduction|positive regulation of NK T cell proliferation|cytoplasmic side of membrane|GTPase activator activity|cytoplasm	rno04014	Ras signaling pathway
Rasgef1b	66.2915	0.290781	-4.04592	0.442431	-1.17648	5.21191e-05	0.00134842	Down	3.38557	2.51194	2.20668	1.4667	1.27808	0.646873	0.966087	1.06887	GeneID:100361238,Genbank:XM_017599428.1,RGD:1562220	RasGEF domain family, member 1B		GO:0043547,GO:0005088,GO:0005622,GO:0007264	positive regulation of GTPase activity|Ras guanyl-nucleotide exchange factor activity|intracellular|small GTPase mediated signal transduction
Rasgrf2	27.8938	0.343351	3.72044	2.42405	1.27742	0.000198873	0.00378986	Up	0.479296	0.507201	0.405463	0.332711	0.878652	1.40319	0.783886	0.867922	GeneID:114513,Genbank:NM_053721.1,RGD:69413	RAS protein-specific guanine nucleotide-releasing factor 2		GO:0005516,GO:0005575,GO:0005783,GO:0005789,GO:0005886,GO:0007264,GO:0008150,GO:0034976,GO:0035023,GO:0060291,GO:2000310,GO:0005088,GO:0005089,GO:0005515	calmodulin binding|cellular_component|endoplasmic reticulum|endoplasmic reticulum membrane|plasma membrane|small GTPase mediated signal transduction|biological_process|response to endoplasmic reticulum stress|regulation of Rho protein signal transduction|long-term synaptic potentiation|regulation of NMDA receptor activity|Ras guanyl-nucleotide exchange factor activity|Rho guanyl-nucleotide exchan…	rno04014,rno04010	Ras signaling pathway|MAPK signaling pathway
Rassf10	12.7818	0.460559	2.73846	2.39699	1.26122	0.00617272	0.0468139	Up	0.148813	0.147756	0.132883	0.0934626	0.31414	0.288546	0.232042	0.341334	GeneID:308894,Genbank:XM_017590202.1,RGD:1309847	Ras association domain family member 10		GO:0007165	signal transduction
Raver2	19.7482	0.39181	-3.01091	0.441442	-1.17971	0.00260468	0.0259389	Down	0.647677	0.793474	0.485063	0.472385	0.242573	0.250661	0.293201	0.20538	GeneID:362551,Genbank:XM_006238451.3,RGD:1307610	ribonucleoprotein, PTB-binding 2		GO:0005634,GO:0000398,GO:0003676	nucleus|mRNA splicing, via spliceosome|nucleic acid binding
Rbp7	265.909	0.190837	8.8798	3.23686	1.69459	6.69812e-19	1.12646e-15	Up	21.9554	18.2319	22.1847	13.6077	47.7193	75.1472	53.4274	55.0923	GeneID:362662,Genbank:NM_001108693.1,RGD:1562168	retinol binding protein 7		GO:0005501	retinoid binding
Rbpjl	4.08647	1.15083	-2.41457	0.145716	-2.77877	0.0157536		Down	0.428722	0.112679	0.180154	0.0475166	0.0798547	0	0.0252795	0	GeneID:362268,Genbank:XM_006235598.3,RGD:1304786	recombination signal binding protein for immunoglobulin kappa J region-like	CSL	GO:0001228,GO:0003674,GO:0003677,GO:0003682,GO:0005575,GO:0005634,GO:0005667,GO:0006366,GO:0008150,GO:0045893,GO:0045944,GO:0000977,GO:0000978,GO:0000982	transcriptional activator activity, RNA polymerase II transcription regulatory region sequence-specific DNA binding|molecular_function|DNA binding|chromatin binding|cellular_component|nucleus|transcription factor complex|transcription by RNA polymerase II|biological_process|positive regulation of transcription, DNA-templated|positive regulation of transcription by RNA polymerase II|RNA polymerase…	rno04330,rno04658,rno05203,rno05169,rno05165	Notch signaling pathway|Th1 and Th2 cell differentiation|Viral carcinogenesis|Epstein-Barr virus infection|Human papillomavirus infection
Rcor2	25.6631	0.598425	-2.16883	0.406723	-1.29788	0.0300957	0.134834	Down	0.439641	1.9316	1.72734	0.331342	0.433099	0.767212	0.352557	0.17287	GeneID:305811,Genbank:XM_008760113.2,RGD:1359467	REST corepressor 2	MYB	GO:0044212,GO:0003700,GO:0045892,GO:0003714,GO:0005515,GO:0005634,GO:0005667,GO:0006351,GO:0006357,GO:0008134,GO:0000122,GO:0017053,GO:0000785,GO:0019899	transcription regulatory region DNA binding|DNA binding transcription factor activity|negative regulation of transcription, DNA-templated|transcription corepressor activity|protein binding|nucleus|transcription factor complex|transcription, DNA-templated|regulation of transcription by RNA polymerase II|transcription factor binding|negative regulation of transcription by RNA polymerase II|transcri…
Rd3l	599.036	0.191189	7.41845	2.67275	1.41832	1.185e-13	5.69393e-11	Up	15.8342	31.091	24.7277	24.6835	60.4058	55.8372	57.2965	70.2184	GeneID:314467,Genbank:NM_001134560.1,RGD:1305627	retinal degeneration 3-like
Rdh16	7.73883	0.723013	-2.15939	0.338853	-1.56127	0.0308197	0.136757	Down	0.641621	0.153578	0.818481	0.604459	0.193492	0.149958	0.32158	0.0450518	GeneID:299511,Genbank:NM_199208.1,RGD:735050	retinol dehydrogenase 16 (all-trans)		GO:0005788,GO:0031301,GO:0042572,GO:0042573,GO:0042803,GO:0042904,GO:0055114,GO:0004745	endoplasmic reticulum lumen|integral component of organelle membrane|retinol metabolic process|retinoic acid metabolic process|protein homodimerization activity|9-cis-retinoic acid biosynthetic process|oxidation-reduction process|retinol dehydrogenase activity	rno00830	Retinol metabolism
Rec114	113.861	0.314683	-4.19264	0.400714	-1.31936	2.75724e-05	0.000832479	Down	12.7438	7.81689	13.5503	15.9613	4.04305	3.21374	8.12244	3.4034	GeneID:300751,Genbank:NM_001106825.1,RGD:1311874	REC114 meiotic recombination protein
Rec8	1.68148	1.91087	-2.1627	0.05701	-4.13264	0.0305644		Down	0	0.0976832	0.468535	0.0411928	0	0	0	0	GeneID:290227,Genbank:NM_001011916.1,RGD:1309376	REC8 meiotic recombination protein		GO:0072520,GO:0007130,GO:0000793,GO:0007141,GO:0000794,GO:0007286,GO:0000795,GO:0000798,GO:0000800,GO:0001556,GO:0001673,GO:0009566,GO:0003682,GO:0030893,GO:0005515,GO:0005634,GO:0034991,GO:0006302,GO:0000724,GO:0051321,GO:0007062,GO:0000778,GO:0007129,GO:0000780	seminiferous tubule development|synaptonemal complex assembly|condensed chromosome|male meiosis I|condensed nuclear chromosome|spermatid development|synaptonemal complex|nuclear cohesin complex|lateral element|oocyte maturation|male germ cell nucleus|fertilization|chromatin binding|meiotic cohesin complex|protein binding|nucleus|nuclear meiotic cohesin complex|double-strand break repair|double-st…	rno04114	Oocyte meiosis
Reg3b	46.8008	0.537356	2.03139	2.13107	1.09158	0.0422153	0.167694	Up	3.74128	2.15285	6.4791	1.8157	4.42752	1.60749	11.5917	10.476	GeneID:24618,Genbank:NM_053289.1,RGD:3254	regenerating islet-derived 3 beta		GO:0008284,GO:0019838,GO:0030246,GO:0031667,GO:0032355,GO:0032991,GO:0035690,GO:0050829,GO:0042588,GO:0042594,GO:0050830,GO:0042802,GO:0051260,GO:0060548,GO:0061844,GO:0070492,GO:0071356,GO:0001934,GO:0005615,GO:0005737,GO:0006952,GO:0006953,GO:0007494,GO:0007565,GO:0042834,GO:0043066,GO:0043434,GO:0043524,GO:0044278,GO:1903208,GO:0044849,GO:1903577,GO:0045177	positive regulation of cell proliferation|growth factor binding|carbohydrate binding|response to nutrient levels|response to estradiol|protein-containing complex|cellular response to drug|defense response to Gram-negative bacterium|zymogen granule|response to starvation|defense response to Gram-positive bacterium|identical protein binding|protein homooligomerization|negative regulation of cell de…
RGD1305645	15.0199	0.612606	-3.01199	0.278324	-1.84516	0.00259539	0.0259038	Down	5.4729	2.18332	1.13449	1.01277	0.618918	0.746147	0.391859	0.768566	GeneID:363225,Genbank:NM_001271051.1,RGD:1305645	similar to RIKEN cDNA 1500015O10		GO:0031045,GO:0031145,GO:0070314,GO:0090398,GO:0005615,GO:0030133	dense core granule|anaphase-promoting complex-dependent catabolic process|G1 to G0 transition|cellular senescence|extracellular space|transport vesicle
RGD1307315	10.8915	0.560359	-2.77425	0.340429	-1.55458	0.0055329	0.0436852	Down	1.37441	0.88571	0.660844	0.697203	0.278975	0.403588	0.370921	0.103929	GeneID:362793,Genbank:NM_001008377.1,RGD:1307315	LOC362793		GO:0005737,GO:0030276,GO:0046907	cytoplasm|clathrin binding|intracellular transport
RGD1308117	53.1326	0.278239	-7.52579	0.234236	-2.09397	5.2404e-14	2.82017e-11	Down	1.73057	1.95753	2.0539	2.12563	0.531792	0.382277	0.548962	0.279941	GeneID:361066,Genbank:NM_001134571.2,RGD:1308117	similar to 9930012K11Rik protein
RGD1310110	5.61071	0.791253	-2.17467	0.303398	-1.72072	0.0296547	0.133615	Down	0.274725	0.0920611	0.441568	0.181169	0.0579935	0.119854	0.0550767	0.0540119	GeneID:361032,Genbank:NM_001108374.1,RGD:1310110	similar to 3632451O06Rik protein		GO:0016021	integral component of membrane
RGD1310587	394.009	0.145239	8.45866	2.34327	1.22853	2.70457e-17	3.03227e-14	Up	8.75599	9.37759	7.08659	7.16754	17.0299	21.246	15.0557	18.1172	GeneID:360894,Genbank:NM_001100857.1,RGD:1310587	similar to hypothetical protein FLJ14146		GO:0016021	integral component of membrane
RGD1311447	9.20727	0.709704	-2.33395	0.317227	-1.65641	0.0195984	0.100717	Down	0.0938958	0.272695	0.419222	0.300755	0.198211	0.0614461	0.0376484	0.0369205	GeneID:363276,Genbank:NM_001134587.1,RGD:1311447	LOC363276		GO:0031012,GO:0051216,GO:0071944	extracellular matrix|cartilage development|cell periphery
RGD1560470	11.1723	0.5625	-2.55047	0.369939	-1.43464	0.0107577	0.0676644	Down	0.258201	0.128184	0.145168	0.126128	0.0908424	0.0834412	0.0287578	0.0282018	GeneID:362083,Genbank:XM_017592088.1,RGD:1560470	similar to Gene model 996
RGD1560775	15.4062	0.514213	-3.12996	0.327719	-1.60947	0.00174829	0.0195361	Down	0.748088	0.601648	0.96193	0.591998	0.41059	0.293733	0.149977	0.0588308	GeneID:501031,Genbank:XM_017596113.1,RGD:1560775	similar to RIKEN cDNA 4930579C12 gene
RGD1563354	246.635	0.236038	-4.24543	0.499279	-1.00208	2.18174e-05	0.000705606	Down	10.7582	5.51421	4.60131	6.4294	3.71584	3.75394	2.36578	2.95805	GeneID:311592,Genbank:XM_006235462.3,RGD:1563354	similar to hypothetical protein D630003M21
RGD1564171	28.2088	0.328365	-3.13035	0.490424	-1.0279	0.00174596	0.0195263	Down	5.42957	6.53141	4.84834	5.24625	3.37972	2.12582	1.8142	2.87397	GeneID:499656,Genbank:NM_001109186.1,RGD:1564171	RGD1564171
RGD1565057	16.9012	0.600107	-2.791	0.313188	-1.6749	0.00525448	0.0420797	Down	0.183828	0.365045	1.16728	0.461815	0.15091	0.0891098	0.225217	0.180706	GeneID:309300,Genbank:XM_017590333.1,RGD:1565057	similar to hypothetical protein FLJ32871
RGD1565355	47.6274	0.355886	4.19331	2.81345	1.49234	2.74915e-05	0.000832479	Up	2.20886	1.26891	2.42324	0.71346	5.59541	3.57932	5.1242	3.22601	GeneID:499985,Genbank:NM_001109218.1,RGD:1565355	similar to fatty acid translocase/CD36		GO:0006955,GO:0007166,GO:0016021	immune response|cell surface receptor signaling pathway|integral component of membrane	rno04152,rno04512,rno04145,rno04640,rno04920,rno03320,rno04975,rno04979,rno04931,rno05144	AMPK signaling pathway|ECM-receptor interaction|Phagosome|Hematopoietic cell lineage|Adipocytokine signaling pathway|PPAR signaling pathway|Fat digestion and absorption|Cholesterol metabolism|Insulin resistance|Malaria
RGD1565356	68.3764	0.26128	-4.08966	0.476799	-1.06855	4.32e-05	0.0011739	Down	3.85385	2.18768	3.46951	2.76762	1.86713	1.51595	0.918276	1.2421	GeneID:500902,Genbank:XM_008765649.1,RGD:1565356	similar to RIKEN cDNA 2210421G13
RGD1565367	12.7837	0.558457	-4.22636	0.194758	-2.36024	2.37498e-05	0.000756441	Down	0.706177	0.515758	0.679088	0.537338	0.229341	0.0888706	0.0272258	0.106798	GeneID:312226,Genbank:XM_006236264.3,RGD:1565367	similar to Solute carrier family 23, member 2 (Sodium-dependent vitamin C transporter 2)		GO:0016021,GO:0022857,GO:0055085	integral component of membrane|transmembrane transporter activity|transmembrane transport
RGD1565989	5.52388	0.970254	-2.64159	0.169222	-2.56301	0.00825188	0.0569045	Down	0.417265	1.0254	1.19231	0.628957	0.0880835	0.455103	0	0	GeneID:499603,Genbank:NM_001109182.1,RGD:1565989	similar to FLJ10378 protein
RGD1566251	38.1459	0.469448	-5.59734	0.161807	-2.62766	2.17667e-08	2.36168e-06	Down	1.311	0.369283	0.702395	0.783999	0.19252	0.0621686	0.0457094	0.179302	GeneID:299668,Genbank:XM_017595180.1,RGD:1566251	similar to hypothetical protein 4930509O22
Rgs1	75.8145	0.314267	-3.48861	0.467697	-1.09636	0.000485538	0.00740639	Down	10.6023	5.50535	4.40104	4.53521	3.93183	2.06272	2.81492	2.14079	GeneID:54289,Genbank:NM_019336.1,RGD:3561	regulator of G-protein signaling 1		GO:0043547,GO:0005096,GO:0005737,GO:0061737,GO:0005829,GO:0005886,GO:0007165,GO:0007186,GO:0008277,GO:0009968,GO:0001965,GO:0031234	positive regulation of GTPase activity|GTPase activator activity|cytoplasm|leukotriene signaling pathway|cytosol|plasma membrane|signal transduction|G-protein coupled receptor signaling pathway|regulation of G-protein coupled receptor protein signaling pathway|negative regulation of signal transduction|G-protein alpha-subunit binding|extrinsic component of cytoplasmic side of plasma membrane
Rhod	25.7527	0.367308	-3.06496	0.458252	-1.12579	0.00217697	0.0228224	Down	2.62175	1.86361	1.75582	2.58217	0.691805	1.03981	0.657011	1.40576	GeneID:293660,Genbank:NM_001106323.1,RGD:1310985	ras homolog family member D		GO:0051893,GO:0030950,GO:0007266,GO:0003924,GO:2000249,GO:0031410,GO:0008150,GO:0004871,GO:0032153,GO:0008360,GO:0005525,GO:0032956,GO:0005575,GO:0005622,GO:0005737,GO:0016477,GO:0005886,GO:0043231,GO:0019901,GO:0005938,GO:0045785,GO:0006605,GO:0048041,GO:0030032,GO:0007015,GO:0000910,GO:0051017,GO:0030334,GO:0007163,GO:0003674,GO:0030335,GO:0007264	regulation of focal adhesion assembly|establishment or maintenance of actin cytoskeleton polarity|Rho protein signal transduction|GTPase activity|regulation of actin cytoskeleton reorganization|cytoplasmic vesicle|biological_process|signal transducer activity|cell division site|regulation of cell shape|GTP binding|regulation of actin cytoskeleton organization|cellular_component|intracellular|cyto…	rno04360	Axon guidance
Ric3	32.6507	0.314501	-4.41142	0.382255	-1.38739	1.02695e-05	0.000382732	Down	0.917551	0.883547	0.663939	0.670661	0.384045	0.224307	0.269583	0.248819	GeneID:687147,Genbank:XM_017589725.1,RGD:1588939	RIC3 acetylcholine receptor chaperone		GO:0007271,GO:0016021,GO:0033130,GO:0034394,GO:0034622,GO:0043005,GO:0043025,GO:0043231,GO:0044183,GO:0005783,GO:0006457,GO:0007204	synaptic transmission, cholinergic|integral component of membrane|acetylcholine receptor binding|protein localization to cell surface|cellular protein-containing complex assembly|neuron projection|neuronal cell body|intracellular membrane-bounded organelle|protein binding involved in protein folding|endoplasmic reticulum|protein folding|positive regulation of cytosolic calcium ion concentration
Rinl	6.05733	0.849896	-1.99798	0.308196	-1.69808	0.0457183	0.176853	Down	0.444156	0.116736	0.0933199	0.369204	0.0827294	0	0.130947	0.0770494	GeneID:292760,Genbank:XM_006228653.3,RGD:1310133	Ras and Rab interactor-like		GO:0015629,GO:0001726,GO:0005085,GO:0006897	actin cytoskeleton|ruffle|guanyl-nucleotide exchange factor activity|endocytosis
Ripply1	5.87281	1.01488	-1.99193	0.246291	-2.02157	0.0463784	0.178177	Down	0.994285	0.116908	0.0934578	0.887398	0.276172	0	0.0524564	0.154327	GeneID:680702,Genbank:XM_008773499.2,RGD:1588264	ripply transcriptional repressor 1		GO:0009880,GO:0010468,GO:0032525,GO:0060349,GO:0000122,GO:0005634,GO:0007219	embryonic pattern specification|regulation of gene expression|somite rostral/caudal axis specification|bone morphogenesis|negative regulation of transcription by RNA polymerase II|nucleus|Notch signaling pathway
Rnf144a	109.36	0.305361	3.58748	2.13684	1.09548	0.000333886	0.00555266	Up	2.11677	0.980811	0.798074	0.738581	2.66451	2.27451	1.55602	2.74361	GeneID:500636,Genbank:XM_017594293.1,RGD:1561737	ring finger protein 144A		GO:0005794,GO:0016021,GO:0031624,GO:0032436,GO:0043231,GO:0046872,GO:0061630,GO:0000151,GO:0000209,GO:0005737	Golgi apparatus|integral component of membrane|ubiquitin conjugating enzyme binding|positive regulation of proteasomal ubiquitin-dependent protein catabolic process|intracellular membrane-bounded organelle|metal ion binding|ubiquitin protein ligase activity|ubiquitin ligase complex|protein polyubiquitination|cytoplasm
Rnf208	9.43861	0.620985	-2.36922	0.360669	-1.47125	0.0178255	0.0944919	Down	0.700874	1.39179	0.556308	1.83411	0.410979	0.509619	0.312247	0.30621	GeneID:499748,Genbank:NM_001109195.1,RGD:1565957	ring finger protein 208		GO:0005829,GO:0051865,GO:0004842,GO:0005654	cytosol|protein autoubiquitination|ubiquitin-protein transferase activity|nucleoplasm
Rnf223	9.87023	0.617163	-2.37598	0.361893	-1.46637	0.0175024	0.0935177	Down	0.296331	0.286871	0.352813	0.260557	0.145961	0.172374	0	0.0970997	GeneID:680874,Genbank:XM_003750095.2,RGD:1587009	ring finger protein 223
Rprml	23.0988	0.518049	-2.04882	0.47917	-1.06139	0.0404795	0.164039	Down	1.58586	3.73966	3.77625	2.32401	2.2318	1.05702	1.67798	0.259821	GeneID:685826,Genbank:NM_001109481.1,RGD:1589060	reprimo-like		GO:0016021	integral component of membrane
Rsl1d1l1	13.8148	0.85159	-2.45365	0.234962	-2.0895	0.0141416	0.0817474	Down	3.17686	0.912494	0.121577	0.171021	0.287411	0.346494	0.136478	0.178452	GeneID:103693266,Genbank:NM_001329199.1,RGD:9161298	ribosomal L1 domain containing 1-like 1		GO:0022625,GO:0030686,GO:0000470,GO:0003723,GO:0006412	cytosolic large ribosomal subunit|90S preribosome|maturation of LSU-rRNA|RNA binding|translation
Rsph9	7.68434	0.645348	-2.18156	0.376869	-1.40786	0.0291421	0.132057	Down	0.860692	0.420613	0.528383	0.709487	0.28389	0.352027	0.215689	0.0528798	GeneID:316238,Genbank:XM_006244538.3,RGD:1310693	radial spoke head 9 homolog		GO:0044458,GO:0060294,GO:0003341,GO:0035082	motile cilium assembly|cilium movement involved in cell motility|cilium movement|axoneme assembly
RT1-CE3	32.2298	0.350535	-3.74696	0.402361	-1.31344	0.000178992	0.00349515	Down	1.29746	0.919053	2.11933	1.72913	0.601222	0.517724	0.570983	0.62216	GeneID:414793,Genbank:XM_017601730.1,RGD:1598231	RT1 class I, locus CE3		GO:0005886,GO:0016021	plasma membrane|integral component of membrane	rno04514,rno04144,rno04145,rno04218,rno04650,rno04612,rno05203,rno05320,rno05330,rno05332,rno05416,rno04940,rno05166,rno05168,rno05167,rno05169,rno05165	Cell adhesion molecules (CAMs)|Endocytosis|Phagosome|Cellular senescence|Natural killer cell mediated cytotoxicity|Antigen processing and presentation|Viral carcinogenesis|Autoimmune thyroid disease|Allograft rejection|Graft-versus-host disease|Viral myocarditis|Type I diabetes mellitus|HTLV-I infection|Herpes simplex infection|Kaposi's sarcoma-associated herpesvirus infection|Epstein-Barr virus …
RT1-CE4	39.1588	0.305293	-3.40012	0.486992	-1.03803	0.000673567	0.00965087	Down	5.86592	3.1876	4.60093	3.88326	2.59369	2.4208	1.58919	1.48054	GeneID:414783,Genbank:NM_001008842.1,RGD:1598234	RT1 class I, locus CE4		GO:0042612,GO:0002474,GO:0006955,GO:0016021	MHC class I protein complex|antigen processing and presentation of peptide antigen via MHC class I|immune response|integral component of membrane	rno04514,rno04144,rno04145,rno04218,rno04650,rno04612,rno05203,rno05320,rno05330,rno05332,rno05416,rno04940,rno05166,rno05168,rno05167,rno05169,rno05165	Cell adhesion molecules (CAMs)|Endocytosis|Phagosome|Cellular senescence|Natural killer cell mediated cytotoxicity|Antigen processing and presentation|Viral carcinogenesis|Autoimmune thyroid disease|Allograft rejection|Graft-versus-host disease|Viral myocarditis|Type I diabetes mellitus|HTLV-I infection|Herpes simplex infection|Kaposi's sarcoma-associated herpesvirus infection|Epstein-Barr virus …
RT1-DOb	14.3246	0.592428	-2.47415	0.362046	-1.46575	0.0133555	0.0786848	Down	3.03503	0.958089	1.41398	0.49726	0.487479	0.79158	0.330686	0.389151	GeneID:365542,Genbank:XM_006255970.3,RGD:1595814	RT1 class II, locus DOb		GO:0005764,GO:0006955,GO:0016021,GO:0023026,GO:0042613,GO:0002504,GO:0002587,GO:0005622	lysosome|immune response|integral component of membrane|MHC class II protein complex binding|MHC class II protein complex|antigen processing and presentation of peptide or polysaccharide antigen via MHC class II|negative regulation of antigen processing and presentation of peptide antigen via MHC class II|intracellular	rno04514,rno04145,rno04640,rno04612,rno04658,rno04659,rno04672,rno05310,rno05322,rno05323,rno05320,rno05321,rno05330,rno05332,rno05416,rno04940,rno05150,rno05152,rno05166,rno05164,rno05168,rno05145,rno05140	Cell adhesion molecules (CAMs)|Phagosome|Hematopoietic cell lineage|Antigen processing and presentation|Th1 and Th2 cell differentiation|Th17 cell differentiation|Intestinal immune network for IgA production|Asthma|Systemic lupus erythematosus|Rheumatoid arthritis|Autoimmune thyroid disease|Inflammatiory bowel disease (IBD)|Allograft rejection|Graft-versus-host disease|Viral myocarditis|Type I di…
Runx2	13.326	0.49755	-2.84005	0.375513	-1.41307	0.00451068	0.0379292	Down	0.42906	0.255608	0.25542	0.229052	0.13586	0.0467967	0.0860179	0.140591	GeneID:367218,Genbank:XM_006244550.3,RGD:2282	runt-related transcription factor 2	Runt	GO:0001649,GO:0001958,GO:0002051,GO:0002062,GO:0005634,GO:0002063,GO:0005654,GO:0002076,GO:0005667,GO:0005737,GO:0030278,GO:0030509,GO:0006357,GO:0006366,GO:0032332,GO:0035115,GO:0000790,GO:0045667,GO:0040036,GO:0045669,GO:0000978,GO:0042475,GO:0000981,GO:0045778,GO:0001077,GO:0045879,GO:0001501,GO:0070491,GO:0045892,GO:0071773,GO:1901522,GO:0045893,GO:0003677,GO:0003682,GO:0003700,GO:0005515,GO:…	osteoblast differentiation|endochondral ossification|osteoblast fate commitment|chondrocyte differentiation|nucleus|chondrocyte development|nucleoplasm|osteoblast development|transcription factor complex|cytoplasm|regulation of ossification|BMP signaling pathway|regulation of transcription by RNA polymerase II|transcription by RNA polymerase II|positive regulation of chondrocyte differentiation|e…	rno05202	Transcriptional misregulation in cancers
S1pr5	8.52458	0.599863	-2.13076	0.41232	-1.27816	0.033109	0.144094	Down	0.270115	0.362066	0.21708	0.508941	0.199572	0.117844	0.108305	0.106211	GeneID:60399,Genbank:XM_006242663.3,RGD:620566	sphingosine-1-phosphate receptor 5		GO:0016021,GO:0038036,GO:0045664,GO:0003376,GO:0004930,GO:0005886	integral component of membrane|sphingosine-1-phosphate receptor activity|regulation of neuron differentiation|sphingosine-1-phosphate signaling pathway|G-protein coupled receptor activity|plasma membrane	rno04071,rno04080	Sphingolipid signaling pathway|Neuroactive ligand-receptor interaction
Saal1	3.9358	1.71784	-2.21386	0.0716419	-3.80305	0.0268382		Down	1.28904	0.0993015	0.0396914	0	0	0	0.0891126	0	GeneID:687992,Genbank:XM_003748860.4,RGD:1594860	serum amyloid A-like 1
Sap25	37.6302	0.33251	-6.43301	0.227031	-2.13904	1.25103e-10	2.95286e-08	Down	6.93705	6.78016	5.76428	5.26452	1.83049	1.57627	1.35211	0.568271	GeneID:288559,Genbank:XM_008769160.1,RGD:1562406	Sin3A-associated protein 25
Sbk2	31.2346	0.568242	2.56131	2.7424	1.45544	0.010428	0.0663033	Up	0.274318	0.510693	0.925377	0.402002	1.73723	0.332436	0.73327	2.6966	GeneID:691411,Genbank:NM_001127539.2,RGD:1563279	SH3 domain binding kinase family, member 2		GO:0007266,GO:0007346,GO:0016477,GO:0023014,GO:0030036,GO:0031098,GO:0032147,GO:0042981,GO:0043408,GO:0048365,GO:0004674,GO:0005524,GO:0005737	Rho protein signal transduction|regulation of mitotic cell cycle|cell migration|signal transduction by protein phosphorylation|actin cytoskeleton organization|stress-activated protein kinase signaling cascade|activation of protein kinase activity|regulation of apoptotic process|regulation of MAPK cascade|Rac GTPase binding|protein serine/threonine kinase activity|ATP binding|cytoplasm
Sbsn	60.3759	0.394008	-3.26085	0.410427	-1.2848	0.00111078	0.0141923	Down	7.34836	2.3452	1.87478	3.11904	1.19324	1.40918	1.90221	1.07163	GeneID:292793,Genbank:NM_001198590.1,RGD:1562305	suprabasin		GO:0005737	cytoplasm
Sbspon	9.25866	0.765958	3.12011	5.24112	2.38988	0.00180781	0.0199416	Up	0.095654	0	0.0569429	0.0450569	0.555288	0.156492	0.111864	0.172388	GeneID:297757,Genbank:XM_216317.9,RGD:1559717	somatomedin B and thrombospondin, type 1 domain containing		GO:0030247,GO:0031012,GO:0005044,GO:0006898,GO:0006955	polysaccharide binding|extracellular matrix|scavenger receptor activity|receptor-mediated endocytosis|immune response
Scamp5	14.842	0.495303	-3.53986	0.296622	-1.7533	0.000400343	0.00641981	Down	0.99356	0.58755	0.574071	0.660716	0.308438	0.223105	0.0585849	0.201083	GeneID:65171,Genbank:XM_017595898.1,RGD:68356	secretory carrier membrane protein 5		GO:0050715,GO:0034976,GO:0005886,GO:0055038,GO:0045806,GO:0006887,GO:0008021,GO:0015031,GO:0016021,GO:0030054,GO:0045956,GO:0030672,GO:0031201,GO:0000139,GO:0032588	positive regulation of cytokine secretion|response to endoplasmic reticulum stress|plasma membrane|recycling endosome membrane|negative regulation of endocytosis|exocytosis|synaptic vesicle|protein transport|integral component of membrane|cell junction|positive regulation of calcium ion-dependent exocytosis|synaptic vesicle membrane|SNARE complex|Golgi membrane|trans-Golgi network membrane
Scarf2	135.795	0.246804	-4.35548	0.474688	-1.07495	1.32775e-05	0.00046886	Down	7.48332	4.8661	3.79456	4.58243	3.38509	2.21537	2.00927	1.65516	GeneID:287949,Genbank:NM_001105864.1,RGD:1306013	scavenger receptor class F, member 2		GO:0006898,GO:0007157,GO:0045197,GO:0005044,GO:0005886	receptor-mediated endocytosis|heterophilic cell-cell adhesion via plasma membrane cell adhesion molecules|establishment or maintenance of epithelial cell apical/basal polarity|scavenger receptor activity|plasma membrane
Scube2	17.4134	0.404416	-2.51659	0.493887	-1.01775	0.0118497	0.0725952	Down	0.725768	0.648553	0.561666	0.433031	0.33195	0.211088	0.315254	0.237815	GeneID:499241,Genbank:XM_006230005.3,RGD:1563998	signal peptide, CUB domain and EGF like domain containing 2		GO:0005615,GO:0007165,GO:0009986,GO:0030154,GO:0045669,GO:0045778,GO:0045880,GO:0097108,GO:1902732,GO:0003413,GO:0005509	extracellular space|signal transduction|cell surface|cell differentiation|positive regulation of osteoblast differentiation|positive regulation of ossification|positive regulation of smoothened signaling pathway|hedgehog family protein binding|positive regulation of chondrocyte proliferation|chondrocyte differentiation involved in endochondral bone morphogenesis|calcium ion binding
Scube3	14.484	0.834712	2.79992	5.05295	2.33713	0.00511154	0.0412294	Up	0.130499	0.0874614	0.011653	0.0368823	0.75757	0.398532	0.0523249	0.0641416	GeneID:294297,Genbank:XM_008772803.2,RGD:1304880	signal peptide, CUB domain and EGF like domain containing 3		GO:0005886,GO:0007165,GO:0009986,GO:0030154,GO:0045880,GO:0051260,GO:0051291,GO:0005509,GO:0005615	plasma membrane|signal transduction|cell surface|cell differentiation|positive regulation of smoothened signaling pathway|protein homooligomerization|protein heterooligomerization|calcium ion binding|extracellular space
Sdcbp2	6.39288	0.731728	-2.93878	0.225252	-2.15039	0.00329508	0.0305949	Down	0.216337	0.276172	0.469148	0.378499	0.0652402	0.0674155	0.0929384	0.060761	GeneID:311532,Genbank:NM_001025692.1,RGD:1307709	syndecan binding protein 2		GO:0005737,GO:0005886,GO:0008022,GO:0008283,GO:0016607,GO:0023051,GO:0042802,GO:0042803,GO:0046982,GO:0005546,GO:0005730	cytoplasm|plasma membrane|protein C-terminus binding|cell proliferation|nuclear speck|regulation of signaling|identical protein binding|protein homodimerization activity|protein heterodimerization activity|phosphatidylinositol-4,5-bisphosphate binding|nucleolus
Sec16b	70.441	0.262794	-5.85795	0.34402	-1.53944	4.68622e-09	6.56754e-07	Down	1.28815	0.787705	1.02431	1.03638	0.456515	0.379441	0.188502	0.323501	GeneID:89868,Genbank:XM_008769682.2,RGD:621658	SEC16 homolog B, endoplasmic reticulum export factor		GO:0070973,GO:0007029,GO:0007030,GO:0007031,GO:0010628,GO:0012507,GO:0015031,GO:0016559,GO:0043231,GO:0048208,GO:0070863,GO:0000139,GO:0005789,GO:0070971	protein localization to endoplasmic reticulum exit site|endoplasmic reticulum organization|Golgi organization|peroxisome organization|positive regulation of gene expression|ER to Golgi transport vesicle membrane|protein transport|peroxisome fission|intracellular membrane-bounded organelle|COPII vesicle coating|positive regulation of protein exit from endoplasmic reticulum|Golgi membrane|endoplasm…
Sema3d	31.3795	0.457334	4.03029	3.58802	1.84319	5.5708e-05	0.00141414	Up	0.431745	0.401886	0.112446	0.101685	0.759501	0.804446	0.631139	1.27324	GeneID:246262,Genbank:NM_001104633.1,RGD:727939	semaphorin 3D		GO:0016021,GO:0030215,GO:0030335,GO:0038191,GO:0045499,GO:0048843,GO:0050919,GO:0071526,GO:0001755,GO:0005615	integral component of membrane|semaphorin receptor binding|positive regulation of cell migration|neuropilin binding|chemorepellent activity|negative regulation of axon extension involved in axon guidance|negative chemotaxis|semaphorin-plexin signaling pathway|neural crest cell migration|extracellular space	rno04360	Axon guidance
Sema6a	213.222	0.198688	6.24968	2.36483	1.24173	4.11307e-10	8.59912e-08	Up	1.78323	1.40211	1.2454	0.882206	2.83903	2.97715	2.42661	3.52548	GeneID:361324,Genbank:XM_003751782.4,RGD:1305493	semaphorin 6A		GO:0005887,GO:0007166,GO:0007411,GO:0016525,GO:0030215,GO:0042802,GO:0051642,GO:0071526,GO:0106089,GO:1903671,GO:2001224,GO:0001764,GO:0004888	integral component of plasma membrane|cell surface receptor signaling pathway|axon guidance|negative regulation of angiogenesis|semaphorin receptor binding|identical protein binding|centrosome localization|semaphorin-plexin signaling pathway|negative regulation of cell adhesion involved in sprouting angiogenesis|negative regulation of sprouting angiogenesis|positive regulation of neuron migration…	rno04360	Axon guidance
Serpinf1	474.984	0.266683	-4.04457	0.473482	-1.07862	5.24185e-05	0.00135103	Down	73.87	40.1361	28.8935	28.1793	23.7613	19.2872	20.0519	12.5752	GeneID:287526,Genbank:NM_177927.2,RGD:631369	serpin family F member 1		GO:1901215,GO:0048471,GO:0010976,GO:0005576,GO:0050728,GO:0016525,GO:0050769,GO:0005604,GO:0060041,GO:0005615,GO:0007568,GO:0030424,GO:0007614,GO:0060770,GO:0031012,GO:0010447,GO:0071279,GO:0042698,GO:0010596,GO:0071300,GO:0043025,GO:0010629,GO:0001822,GO:0071333,GO:0043203,GO:0010951,GO:0004867,GO:0071549,GO:0046685	negative regulation of neuron death|perinuclear region of cytoplasm|positive regulation of neuron projection development|extracellular region|negative regulation of inflammatory response|negative regulation of angiogenesis|positive regulation of neurogenesis|basement membrane|retina development in camera-type eye|extracellular space|aging|axon|short-term memory|negative regulation of epithelial c…	rno04310	Wnt signaling pathway
Serping1	1555.87	0.202389	-6.24552	0.416381	-1.26402	4.22389e-10	8.59912e-08	Down	173.748	83.465	93.1057	80.2256	47.7319	40.167	43.3785	36.1565	GeneID:295703,Genbank:XM_006234447.2,RGD:735225	serpin family G member 1		GO:0042730,GO:0003674,GO:0045087,GO:0004867,GO:0005615,GO:0006958,GO:0007568,GO:0007596,GO:0008150,GO:0001848,GO:0010951,GO:0001869	fibrinolysis|molecular_function|innate immune response|serine-type endopeptidase inhibitor activity|extracellular space|complement activation, classical pathway|aging|blood coagulation|biological_process|complement binding|negative regulation of endopeptidase activity|negative regulation of complement activation, lectin pathway	rno04610,rno05133	Complement and coagulation cascades|Pertussis
Sfxn2	15.0032	0.588843	-2.12138	0.420693	-1.24916	0.0338897	0.146092	Down	0.84127	0.61081	1.46487	0.792545	0.843551	0.367022	0.210822	0.0826985	GeneID:294011,Genbank:NM_001013072.1,RGD:1306131	sideroflexin 2		GO:0015075,GO:0034220	ion transmembrane transporter activity|ion transmembrane transport
Sh2d2a	22.0683	0.377912	-3.40527	0.409833	-1.28689	0.000660993	0.00953162	Down	2.49419	1.64629	1.82225	1.49528	0.957302	0.865569	0.511399	0.557235	GeneID:310688,Genbank:NM_207605.3,RGD:1303076	SH2 domain containing 2A		GO:0005737,GO:0008283,GO:0009967,GO:0035556,GO:0035591,GO:0050863,GO:0005070,GO:0005622	cytoplasm|cell proliferation|positive regulation of signal transduction|intracellular signal transduction|signaling adaptor activity|regulation of T cell activation|SH3/SH2 adaptor activity|intracellular	rno04370	VEGF signaling pathway
Sh2d6	5.36119	0.844441	-2.69052	0.207045	-2.27198	0.00713415	0.0516862	Down	0.185626	0.673876	0.455827	0.393469	0.0489814	0.101229	0.0465179	0.136856	GeneID:691161,Genbank:XM_017593002.1,RGD:1587427	SH2 domain containing 6		GO:0007169,GO:0035556	transmembrane receptor protein tyrosine kinase signaling pathway|intracellular signal transduction
Shank1	21.8454	0.511002	-2.45085	0.419752	-1.25239	0.0142519	0.0819336	Down	0.244856	0.525975	0.269101	0.16857	0.139161	0.102715	0.198243	0.0370305	GeneID:78957,Genbank:XM_017589759.1,RGD:621011	SH3 and multiple ankyrin repeat domains 1		GO:0007610,GO:0007616,GO:0008022,GO:0008306,GO:0008328,GO:0030160,GO:0030425,GO:0014069,GO:0030534,GO:0031877,GO:0032232,GO:0043197,GO:0035176,GO:0035255,GO:0044309,GO:0044877,GO:0045202,GO:0045211,GO:0005515,GO:0060013,GO:0005622,GO:0060074,GO:0005829,GO:0060076,GO:0005886,GO:0060291,GO:0060997,GO:0007016,GO:2000463,GO:0007416,GO:0060999,GO:0016020,GO:0017124,GO:0017146,GO:0030054,GO:0030159,GO:…	behavior|long-term memory|protein C-terminus binding|associative learning|ionotropic glutamate receptor complex|GKAP/Homer scaffold activity|dendrite|postsynaptic density|adult behavior|somatostatin receptor binding|negative regulation of actin filament bundle assembly|dendritic spine|social behavior|ionotropic glutamate receptor binding|neuron spine|protein-containing complex binding|synapse|pos…	rno04724	Glutamatergic synapse
Shisa7	8.55613	0.600353	-1.97183	0.440192	-1.1838	0.0486289	0.183934	Down	0.157122	0.0936039	0.102889	0.167758	0.0884482	0.068548	0.0209999	0.0411878	GeneID:691429,Genbank:XM_006228290.2,RGD:1583944	shisa family member 7		GO:1904717,GO:0014069,GO:2000311,GO:0032281,GO:0032591,GO:0035255,GO:0045202,GO:0045211,GO:0048172,GO:0098985,GO:0007613,GO:1900273	regulation of AMPA glutamate receptor clustering|postsynaptic density|regulation of AMPA receptor activity|AMPA glutamate receptor complex|dendritic spine membrane|ionotropic glutamate receptor binding|synapse|postsynaptic membrane|regulation of short-term neuronal synaptic plasticity|asymmetric, glutamatergic, excitatory synapse|memory|positive regulation of long-term synaptic potentiation
Shroom4	86.6415	0.252579	4.90612	2.36065	1.23919	9.28942e-07	5.62972e-05	Up	0.657549	0.577099	0.528444	0.274334	1.05097	1.38312	0.932194	1.14502	GeneID:317391,Genbank:NM_001191730.1,RGD:1563434	shroom family member 4		GO:0030036,GO:0005575,GO:0030864,GO:0005737,GO:0005912,GO:0007015,GO:0007420,GO:0008150,GO:0031941,GO:0009898,GO:0043296,GO:0009925,GO:0050890,GO:0015629,GO:0051015,GO:0016324,GO:0000902,GO:0001725,GO:0016460,GO:0003674	actin cytoskeleton organization|cellular_component|cortical actin cytoskeleton|cytoplasm|adherens junction|actin filament organization|brain development|biological_process|filamentous actin|cytoplasmic side of plasma membrane|apical junction complex|basal plasma membrane|cognition|actin cytoskeleton|actin filament binding|apical plasma membrane|cell morphogenesis|stress fiber|myosin II complex|mo…
Siglec1	42.667	0.351364	-4.5461	0.330486	-1.59734	5.46492e-06	0.000234156	Down	1.06101	0.548914	0.678158	0.725992	0.318281	0.182718	0.324663	0.109788	GeneID:311426,Genbank:NM_001107777.1,RGD:1311953	sialic acid binding Ig like lectin 1		GO:2001238,GO:0016021,GO:0030246,GO:0070234	positive regulation of extrinsic apoptotic signaling pathway|integral component of membrane|carbohydrate binding|positive regulation of T cell apoptotic process	rno04514	Cell adhesion molecules (CAMs)
Siglec10	5.63615	0.735782	-2.34015	0.303161	-1.72184	0.0192758	0.099535	Down	0.205856	0.229943	0.298706	0.193933	0.108639	0.084196	0.0515874	0.025295	GeneID:292844,Genbank:XM_006228948.3,RGD:1307441	sialic acid binding Ig-like lectin 10		GO:0019902,GO:0030246,GO:0042169,GO:0106015,GO:0002244,GO:0005886,GO:0016021	phosphatase binding|carbohydrate binding|SH2 domain binding|negative regulation of inflammatory response to wounding|hematopoietic progenitor cell differentiation|plasma membrane|integral component of membrane
Siglec5	28.1217	0.386121	-3.05366	0.441632	-1.17908	0.00226065	0.0234501	Down	2.06591	1.37016	1.15298	0.729847	0.511064	0.387277	0.647147	0.634635	GeneID:292843,Genbank:NM_001106249.2,RGD:1305432	sialic acid binding Ig-like lectin 5		GO:0016021,GO:0048029	integral component of membrane|monosaccharide binding
Sit1	4.86073	0.833607	-1.9937	0.316008	-1.66197	0.0461843	0.177736	Down	0.735413	0.246439	0.328344	0.969946	0.232865	0.0802099	0.147435	0.216877	GeneID:500449,Genbank:NM_001024344.1,RGD:1559919	signaling threshold regulating transmembrane adaptor 1		GO:0007165,GO:0016021,GO:0019900,GO:0042169,GO:0043029,GO:0050863,GO:0002250,GO:0005886	signal transduction|integral component of membrane|kinase binding|SH2 domain binding|T cell homeostasis|regulation of T cell activation|adaptive immune response|plasma membrane
Skp2	9.38183	0.568208	-2.42592	0.384639	-1.37842	0.0152698	0.0858147	Down	0.476682	0.432623	0.532068	0.252604	0.188674	0.129977	0.0895924	0.205007	GeneID:294790,Genbank:NM_001106416.2,RGD:1562456	S-phase kinase-associated protein 2, E3 ubiquitin protein ligase		GO:0042981,GO:0004842,GO:0048661,GO:0005515,GO:0051726,GO:0005634,GO:0005730,GO:0005829,GO:0061630,GO:0006511,GO:0071460,GO:0016301,GO:1902916,GO:0016310,GO:0019005,GO:0000082,GO:0033148,GO:0000086,GO:0042802,GO:0000209	regulation of apoptotic process|ubiquitin-protein transferase activity|positive regulation of smooth muscle cell proliferation|protein binding|regulation of cell cycle|nucleus|nucleolus|cytosol|ubiquitin protein ligase activity|ubiquitin-dependent protein catabolic process|cellular response to cell-matrix adhesion|kinase activity|positive regulation of protein polyubiquitination|phosphorylation|S…	rno04120,rno04068,rno04150,rno04110,rno05200,rno05203,rno05222,rno05168,rno05169	Ubiquitin mediated proteolysis|FoxO signaling pathway|mTOR signaling pathway|Cell cycle|Pathways in cancer|Viral carcinogenesis|Small cell lung cancer|Herpes simplex infection|Epstein-Barr virus infection
Slamf6	4.83713	0.887111	-2.08925	0.27674	-1.8534	0.036685	0.153089	Down	0.32689	0.073028	0.155679	0.143713	0.0460037	0.0475377	0.0873799	0	GeneID:498287,Genbank:XM_006250301.3,RGD:1561848	SLAM family member 6		GO:0016021,GO:0032729,GO:0032740,GO:0045954,GO:0072540,GO:0001779,GO:0001787,GO:0005886	integral component of membrane|positive regulation of interferon-gamma production|positive regulation of interleukin-17 production|positive regulation of natural killer cell mediated cytotoxicity|T-helper 17 cell lineage commitment|natural killer cell differentiation|natural killer cell proliferation|plasma membrane
Slamf8	24.1824	0.460826	-2.21994	0.49209	-1.02301	0.0264229	0.123339	Down	1.75846	0.433284	0.808202	0.560325	0.30024	0.507684	0.362905	0.457571	GeneID:289237,Genbank:XM_006250284.3,RGD:1306263	SLAM family member 8		GO:0016021,GO:0033860,GO:0035690,GO:0038023,GO:0042742,GO:0042802,GO:0043549,GO:0060266,GO:0090027,GO:0090383,GO:1902623,GO:0002232,GO:2000509,GO:0005623,GO:0010760	integral component of membrane|regulation of NAD(P)H oxidase activity|cellular response to drug|signaling receptor activity|defense response to bacterium|identical protein binding|regulation of kinase activity|negative regulation of respiratory burst involved in inflammatory response|negative regulation of monocyte chemotaxis|phagosome acidification|negative regulation of neutrophil migration|leu…
Slamf9	12.1235	0.627078	-2.05164	0.409933	-1.28654	0.0402044	0.16322	Down	2.53183	0.392789	0.816401	1.39136	0.296923	0.690353	0.281989	0.691344	GeneID:289235,Genbank:XM_017598714.1,RGD:1305945	SLAM family member 9		GO:0016021	integral component of membrane
Slc13a5	1.13101	1.77979	-2.00233	0.0845694	-3.56372	0.0452498		Down	0.0333414	0.0124142	0.0496205	0.0104701	0	0	0	0	GeneID:266998,Genbank:XM_006246602.3,RGD:631374	solute carrier family 13 member 5		GO:0017153,GO:0015744,GO:0005886,GO:0005887,GO:0035674,GO:0015746,GO:0006814,GO:0071422,GO:0006842,GO:0015137,GO:0098656,GO:0015141,GO:0016021,GO:0005215,GO:0005343,GO:0016323,GO:0015142	sodium:dicarboxylate symporter activity|succinate transport|plasma membrane|integral component of plasma membrane|tricarboxylic acid transmembrane transport|citrate transport|sodium ion transport|succinate transmembrane transport|tricarboxylic acid transport|citrate transmembrane transporter activity|anion transmembrane transport|succinate transmembrane transporter activity|integral component of …
Slc17a9	6.55299	0.652228	-2.0937	0.388081	-1.36557	0.0362868	0.152097	Down	0.229767	0.209988	0.130563	0.255815	0.0881874	0.0683459	0.062814	0.0821327	GeneID:362287,Genbank:XM_006235769.3,RGD:1311940	solute carrier family 17 member 9		GO:0055085,GO:1903146,GO:1903955,GO:0006820,GO:0016021,GO:0022857	transmembrane transport|regulation of autophagy of mitochondrion|positive regulation of protein targeting to mitochondrion|anion transport|integral component of membrane|transmembrane transporter activity
Slc23a3	1.94992	1.49291	-2.3489	0.0879783	-3.50671	0.0188289		Down	0.124315	0.208293	0.111008	0.0292788	0	0	0.0311534	0	GeneID:367298,Genbank:XM_008767281.1,RGD:1307402	solute carrier family 23, member 3		GO:0016021,GO:0022857,GO:0055085	integral component of membrane|transmembrane transporter activity|transmembrane transport
Slc25a18	2.25363	1.4208	-2.06275	0.131146	-2.93075	0.0391368		Down	0.270362	0.201332	0.201184	0.0849011	0.0951212	0	0	0	GeneID:681896,Genbank:NM_001044280.2,RGD:1590470	solute carrier family 25 member 18		GO:0006839,GO:0015813,GO:0016021,GO:0022857,GO:0005313,GO:0005314,GO:0005743	mitochondrial transport|L-glutamate transmembrane transport|integral component of membrane|transmembrane transporter activity|L-glutamate transmembrane transporter activity|high-affinity glutamate transmembrane transporter activity|mitochondrial inner membrane
Slc25a27	22.2369	0.40517	-2.61222	0.480166	-1.05839	0.00899557	0.0599035	Down	0.700478	0.540257	0.536137	0.329953	0.334465	0.236475	0.267489	0.114764	GeneID:85262,Genbank:XM_006244611.3,RGD:620787	solute carrier family 25, member 27		GO:0048839,GO:0005743,GO:0051562,GO:0006839,GO:0055085,GO:0008284,GO:0009409,GO:0010917,GO:0016021,GO:0022857,GO:0070997,GO:0031966,GO:0035356,GO:0043025,GO:0043066,GO:0003674,GO:0045177,GO:0005739,GO:0046324	inner ear development|mitochondrial inner membrane|negative regulation of mitochondrial calcium ion concentration|mitochondrial transport|transmembrane transport|positive regulation of cell proliferation|response to cold|negative regulation of mitochondrial membrane potential|integral component of membrane|transmembrane transporter activity|neuron death|mitochondrial membrane|cellular triglycerid…
Slc27a3	22.9239	0.426665	-2.4175	0.489214	-1.03146	0.0156275	0.0868812	Down	1.83006	1.21782	1.07785	0.917056	0.493175	1.01924	0.546432	0.267934	GeneID:295219,Genbank:NM_001106439.1,RGD:1310605	solute carrier family 27 member 3		GO:0004467,GO:0005575,GO:0005739,GO:0005783,GO:0008150,GO:0015908,GO:0016021,GO:0031957,GO:0001676,GO:0003674,GO:0004321	long-chain fatty acid-CoA ligase activity|cellular_component|mitochondrion|endoplasmic reticulum|biological_process|fatty acid transport|integral component of membrane|very long-chain fatty acid-CoA ligase activity|long-chain fatty acid metabolic process|molecular_function|fatty-acyl-CoA synthase activity	rno04931	Insulin resistance
[truncated: 127 more rows]
